# Supplementary material for: Using machine learning with optical profilometry for GaN wafer screening
Source: Sci Rep. 2023 Feb 27;13:3352. doi: 10.1038/s41598-023-29107-9 (PMC9971037; doi:10.1038/s41598-023-29107-9)
Supplement: Supplementary file 1 — Supplementary Information. [file 41598_2023_29107_MOESM1_ESM.csv]

Device Number	Sample	x (um)	y (um)	RoN (mOhm-cm^2)	VoN (V)	Ideality Factor	Leakage (A) at -10V	area (cm^2)	FWD_Good	REV_Good	rms (nm)	bump_area (% of point)	pit_area (% of points)
0	1	-14400	-14400	8.683626119	4.459736628	1.954897218	-5.58E-09	0.00116	TRUE	TRUE	6.929627858	0.581668689	0.313899178
1	1	-13600	-11200	8.040002873	4.445327519	1.951836184	-4.48E-09	0.00116	TRUE	TRUE	13.17164065	0.526841173	0.427592497
2	1	-14400	-10400	8.271051808	4.431080007	1.952395342	-5.24E-09	0.00116	TRUE	TRUE	11.81463052	0.589123989	0.41237126
3	1	-13600	-10400	7.697852535	4.360807309	1.948819774	-5.14E-09	0.00116	TRUE	TRUE	13.81255234	0.367484144	0.337352308
4	1	-14400	-9600	7.873817596	4.478556936	1.952095166	-5.03E-09	0.00116	TRUE	TRUE	10.76532582	0.586328252	0.380686237
5	1	-13600	-9600	7.695845941	4.434174859	1.949485879	-5.14E-09	0.00116	TRUE	TRUE	11.99764748	0.42106911	0.323218302
6	1	-14400	-8800	9.502855172	4.297897622	9.073314679	-18.75128448	0.00116	FALSE	FALSE	10.37793262	0.547653885	0.370279881
7	1	-13600	-8800	11.47456719	3.98203452	8.038464696	-10.52691379	0.00116	FALSE	FALSE	8.477012384	0.428213772	0.303337503
8	1	-14400	-8000	7.838982939	4.475683318	2.450758959	-5.40E-09	0.00116	TRUE	TRUE	10.38970777	0.663676985	0.453220089
9	1	-13600	-8000	7.766233213	4.478715625	1.95067356	-5.13E-09	0.00116	TRUE	TRUE	12.61856467	0.528860317	0.42355421
10	1	-14400	-7200	7.641806279	4.502544391	6.374180626	-0.06533625	0.00116	FALSE	FALSE	13.29831683	0.782029867	0.541285816
11	1	-13600	-14400	8.846773031	4.415356556	2.733947429	-2.46E-06	0.00116	FALSE	FALSE	7.189202158	0.630438774	0.365930956
12	1	-13600	-7200	7.74198396	4.475913911	1.955768026	-5.22E-09	0.00116	TRUE	TRUE	13.20478842	0.755780999	0.490496588
13	1	-14400	-6400	13.46241834	3.80917545	6.538074176	-12.71786207	0.00116	FALSE	FALSE	15.34031045	0.786068154	0.58151337
14	1	-13600	-6400	8.160052607	4.479800221	7.603281616	-0.023065414	0.00116	FALSE	FALSE	15.43208778	0.741025719	0.580426139
15	1	-14400	-5600	8.226495352	4.490985738	7.058781896	-0.052162905	0.00116	FALSE	FALSE	16.13796903	0.798338334	0.569553827
16	1	-13600	-5600				-90.51551724	0.00116		FALSE	16.78427964	0.752674624	0.600617576
17	1	-14400	-4800	7.992933643	4.57639071	2.730544025	-0.125413793	0.00116	FALSE	FALSE	15.80360055	0.780631998	0.529015636
18	1	-13600	-4800	8.487860985	4.546960026	9.24775424	-3.827805172	0.00116	FALSE	FALSE	16.23324327	0.748170381	0.532432648
19	1	-14400	-4000	7.77177969	4.641021601	1.959930003	-5.17E-09	0.00116	TRUE	TRUE	11.05070286	0.697847108	0.492049775
20	1	-13600	-4000	8.055852907	4.619646742	7.005507791	-8.104165517	0.00116	FALSE	FALSE	10.12389408	0.659172742	0.398237255
21	1	-14400	-3200	8.495144879	4.607556164	2.62215214	-0.019389905	0.00116	FALSE	FALSE	9.258858631	0.741491675	0.455705189
22	1	-14400	-13600	8.900014476	4.43185206	3.544705984	-0.075342802	0.00116	FALSE	FALSE	9.581248882	0.716019401	0.428835047
23	1	-13600	-3200	8.137010193	4.687260306	1.964449761	-5.23E-09	0.00116	TRUE	TRUE	9.313352397	0.812006384	0.376803268
24	1	-14400	-2400	8.599911431	4.779410264	1.969001203	-5.29E-09	0.00116	TRUE	TRUE	9.791838783	0.839808439	0.552158128
25	1	-13600	-2400	8.581535177	4.77928744	1.971683419	-1.57E-07	0.00116	TRUE	FALSE	10.00731919	0.944182633	0.445920109
26	1	-14400	-1600	13.85518936	4.366023428	5.467501537	-12.03457759	0.00116	FALSE	FALSE	9.584340815	0.757955462	0.528239042
27	1	-13600	-1600				-90.51551724	0.00116		FALSE	9.693385006	0.8568935	0.490962544
28	1	-14400	-800	9.575975768	5.121279739	2.891453575	-0.212352414	0.00116	FALSE	FALSE	10.43196718	0.831576545	0.588813351
29	1	-13600	-800	9.147484992	5.182655074	3.764167808	-0.320193362	0.00116	FALSE	FALSE	10.61248982	0.789174529	0.508513562
30	1	-13600	-13600	8.633687002	4.471577268	1.955642499	-5.33E-09	0.00116	TRUE	TRUE	8.651308962	0.778923492	0.448405208
31	1	-14400	-12800	8.064573667	4.477367966	1.956185187	-5.32E-09	0.00116	TRUE	TRUE	10.18169047	0.671132285	0.432252059
32	1	-13600	-12800	8.537827	4.472381735	1.979863572	-5.20E-09	0.00116	TRUE	TRUE	9.874785221	0.591298451	0.398547892
33	1	-14400	-12000	8.067442579	4.416208382	8.809878436	-4.145612069	0.00116	FALSE	FALSE	8.930566213	0.620187737	0.375250081
34	1	-13600	-12000	8.065074933	4.436303916	7.30503285	-0.052630112	0.00116	FALSE	FALSE	9.842811055	0.590055901	0.38891813
35	1	-14400	-11200	8.31916667	4.423193474	4.054844039	-0.017814129	0.00116	FALSE	FALSE	11.15645851	0.550915578	0.338439539
36	1	-12400	-14400	13.49979624	4.256326318	3.703138717	-0.006211568	0.00227	FALSE	FALSE	7.041955965	0.815423396	0.460986027
37	1	-11200	-11200	13.68180249	4.212350736	9.858262314	-0.832543172	0.00227	FALSE	FALSE	12.85358162	0.609781382	0.433494609
38	1	-12400	-10400	12.87569516	4.103479978	1.94958919	-3.55E-09	0.00227	TRUE	TRUE	10.7691136	0.402741498	0.308618341
39	1	-11200	-10400	14.54958153	4.100545805	4.745018424	-1.711169604	0.00227	FALSE	FALSE	12.43907214	0.528239042	0.345428882
40	1	-12400	-9600	15.16312112	3.939484075	5.155884629	-2.272909692	0.00227	FALSE	FALSE	9.089460654	0.295260929	0.215582414
41	1	-11200	-9600	18.12630584	3.786398824	6.2768742	-5.47223348	0.00227	FALSE	FALSE	11.33253426	0.566602771	0.329897008
42	1	-12400	-8800	14.02653327	4.147845813	4.468570406	-0.00103181	0.00227	FALSE	FALSE	9.41366308	0.390315999	0.274292899
43	1	-11200	-8800	13.61505935	4.152364158	1.959411761	-2.20E-07	0.00227	TRUE	FALSE	10.34920255	0.455083914	0.275846086
44	1	-12400	-8000	13.1654383	4.279796879	1.955653702	-8.66E-09	0.00227	TRUE	TRUE	7.855694293	0.557904922	0.404760642
45	1	-11200	-8000	14.40395725	4.150051497	11.00760356	-5.714088106	0.00227	FALSE	FALSE	6.966400131	0.488477444	0.293552423
46	1	-12400	-7200	12.63015249	4.276944054	6.886619718	-0.001272659	0.00227	FALSE	FALSE	12.26140142	0.464713676	0.381152193
47	1	-11200	-14400	13.58652491	4.265701369	1.981978063	-2.77E-06	0.00227	TRUE	FALSE	7.204025587	0.676413122	0.39513088
48	1	-11200	-7200	17.98435635	3.959561125	4.290428278	-0.231410132	0.00227	FALSE	FALSE	7.810774703	0.561166615	0.347448026
49	1	-12400	-6400	13.11372541	4.303966784	3.959849283	-0.026050762	0.00227	FALSE	FALSE	13.94717111	0.528704998	0.471547701
50	1	-11200	-6400	13.85229679	4.254719893	7.473026313	-0.547838767	0.00227	FALSE	FALSE	9.548885785	0.530102867	0.464713676
51	1	-12400	-5600	27.56306272	3.45555472	9.709964312	-14.07140529	0.00227	FALSE	FALSE	17.0365708	0.603413313	0.629351543
52	1	-11200	-5600	13.3515348	4.327966979	6.768149331	-0.028607013	0.00227	FALSE	FALSE	12.79920102	0.421690385	0.588347395
53	1	-12400	-4800	18.96257952	4.678272905	8.889216666	-0.110988238	0.00227	FALSE	FALSE	18.64742714	0.674704616	0.709185376
54	1	-11200	-4800	13.34773736	4.373097806	1.965187642	-2.77E-07	0.00227	TRUE	FALSE	13.6939334	0.441105228	0.620964331
55	1	-12400	-4000	14.17737333	4.423763716	1.832613384	-0.000586845	0.00227	TRUE	FALSE	13.24560605	0.688372665	0.586328251
56	1	-11200	-4000				-46.2553304	0.00227		FALSE	13.58315236	0.507426331	0.578406996
57	1	-12400	-3200	14.81588633	4.440033359	3.870646241	-0.030494181	0.00227	FALSE	FALSE	12.75663655	0.848661607	0.602636719
58	1	-12400	-13600	13.56418231	4.262373836	1.953199989	-3.52E-09	0.00227	TRUE	TRUE	7.772752249	0.765721399	0.452288177
59	1	-11200	-3200	30.79067001	3.576693186	5.942780229	-3.586860793	0.00227	FALSE	FALSE	11.89983694	0.643174911	0.596268651
60	1	-12400	-2400				-46.25475771	0.00227		FALSE	8.977072816	0.788553254	0.420913791
61	1	-11200	-2400	13.69110637	4.610250643	1.970065661	-3.60E-09	0.00227	TRUE	TRUE	12.47127994	0.814025527	0.546566654
62	1	-12400	-1600	19.02787488	4.451420199	9.366249555	-4.923555066	0.00227	FALSE	FALSE	8.673643056	0.741491675	0.39637343
63	1	-11200	-1600	15.1980491	4.747296384	4.467110054	-0.002676853	0.00227	FALSE	FALSE	9.217073179	0.807036184	0.517677367
64	1	-12400	-800	16.66519142	4.867390484	6.770230667	-1.896509251	0.00227	FALSE	FALSE	11.7092202	0.733104463	0.488477444
65	1	-11200	-800	15.25577594	4.996189603	3.444194729	-1.20E-06	0.00227	FALSE	FALSE	8.603514897	0.698002427	0.487856169
66	1	-11200	-13600	9.541222692	3.434300446	1.938225052	-3.49E-09	0.00227	TRUE	TRUE	8.503402734	0.701885396	0.473877482
67	1	-12400	-12800	13.4338883	4.327273457	7.480931132	-0.006571251	0.00227	FALSE	FALSE	8.424425466	0.58648357	0.412837217
68	1	-11200	-12800	14.05349957	4.228604725	1.950286237	-3.78E-09	0.00227	TRUE	TRUE	8.182343157	0.551692172	0.42728186
69	1	-12400	-12000	72.44790651	1.435459474	9.880802706	-43.74777974	0.00227	FALSE	FALSE	11.44347978	0.425107397	0.380686237
70	1	-11200	-12000	13.83355479	4.318955517	3.004388777	-0.019732432	0.00227	FALSE	FALSE	9.388549507	0.631836643	0.473877482
71	1	-12400	-11200	8.642504269	3.401715106	2.997905141	-4.95E-09	0.00227	FALSE	TRUE	11.00785208	0.469994514	0.357543744
72	1	-9850	-14400	97.36896666	0.506335474	10.23938949	-22.67650296	0.00338	FALSE	FALSE	7.516090886	0.576232533	0.444211602
73	1	-9850	-7200	18.06480062	4.166478775	5.567525306	-0.062995917	0.00338	FALSE	FALSE	8.380466099	0.455394552	0.386122393
74	1	-9850	-6400	24.33794306	3.950553787	10.95643529	-2.059341124	0.00338	FALSE	FALSE	7.835045534	0.484905113	0.371056475
75	1	-9850	-5600	18.75005933	4.211940678	5.14887779	-0.045610207	0.00338	FALSE	FALSE	11.90990908	0.463315808	0.536160298
76	1	-9850	-4800	31.55524516	3.712640891	10.34145454	-8.092544379	0.00338	FALSE	FALSE	12.1526282	0.476207263	0.57421339
77	1	-9850	-4000	18.3510506	4.317951607	6.184327239	-0.43342929	0.00338	FALSE	FALSE	11.79461142	0.424020166	0.513173124
78	1	-9850	-3200				-31.06449704	0.00338		FALSE	11.94534625	0.501834856	0.521249699
79	1	-9850	-2400				-31.06473373	0.00338		FALSE	8.231411687	0.613509031	0.401188311
80	1	-9850	-1600	23.17743256	4.519521989	10.48181274	-2.380497929	0.00338	FALSE	FALSE	6.886154126	0.501990175	0.383947931
81	1	-9850	-800	21.76332432	4.853311516	3.490823213	-0.021375328	0.00338	FALSE	FALSE	10.24683786	0.46300517	0.37416285
82	1	-9850	-13600	17.5419302	4.151875242	2.187858433	-0.001358454	0.00338	TRUE	FALSE	6.989241563	0.579649546	0.422932935
83	1	-9850	-12800	10.76304441	3.35437435	2.630188204	-3.27E-07	0.00338	FALSE	FALSE	9.42601441	0.700642846	0.508202924
84	1	-9850	-12000	999	999	999	-24.43743491	0.00338	FALSE	FALSE	9.585686366	0.609004788	0.510377387
85	1	-9850	-11200	18.60957529	4.112574207	4.33478505	-0.048109408	0.00338	FALSE	FALSE	10.00625064	0.606830325	0.476362582
86	1	-9850	-10400	19.83200609	3.688947019	5.6638506	-1.164080769	0.00338	FALSE	FALSE	9.433033911	0.604655863	0.446852021
87	1	-9850	-9600	18.24687054	4.117920806	3.102279369	-9.09E-07	0.00338	FALSE	FALSE	9.494908783	0.501990175	0.414390404
88	1	-9850	-8800	18.5884935	4.106705792	2.457630107	-0.000466665	0.00338	TRUE	FALSE	8.380079983	0.446386065	0.363911813
89	1	-9850	-8000				-31.06449704	0.00338		FALSE	8.751847388	0.472634932	0.371833069
90	1	-8000	-14400	23.91844925	3.992005578	9.797602081	-4.21308686	0.00449	FALSE	FALSE	7.574112744	0.42852441	0.421690385
91	1	-8000	-7200	24.33648299	4.103365397	8.695596693	-0.21580216	0.00449	FALSE	FALSE	14.12188022	0.47046047	0.587570801
92	1	-8000	-6400	22.90825324	4.136398152	1.958546018	-2.81E-09	0.00449	TRUE	TRUE	12.91474354	0.456326464	0.576543171
93	1	-8000	-5600				-23.38521158	0.00449		FALSE	9.705942795	0.381773468	0.421379747
94	1	-8000	-4800	21.89785033	4.220175646	1.967366108	-5.68E-08	0.00449	TRUE	TRUE	7.798651048	0.396839386	0.378356456
95	1	-8000	-4000	38.83648841	3.787574227	9.169086969	-6.443182628	0.00449	FALSE	FALSE	9.716063392	0.409420204	0.382550062
96	1	-8000	-3200	24.30040396	4.284389077	9.605046316	-1.919628731	0.00449	FALSE	FALSE	11.52114837	0.524511392	0.470305151
97	1	-8000	-2400	25.15233556	4.413266593	3.996428833	-1.71E-08	0.00449	FALSE	TRUE	10.87125164	0.736676794	0.538800716
98	1	-8000	-1600	25.8718316	4.591541083	3.022673207	-0.025655056	0.00449	FALSE	FALSE	10.65033127	0.830178677	0.567845321
99	1	-8000	-800	27.59532949	4.796901732	3.564795534	-0.023186303	0.00449	FALSE	FALSE	10.92250591	0.770846917	0.550449622
100	1	-8000	-13600	24.38474681	4.03875388	1.963378945	-4.23E-07	0.00449	TRUE	FALSE	6.926576995	0.428213772	0.393733011
101	1	-8000	-12800	31.82269771	3.82988118	7.705501821	-3.386064588	0.00449	FALSE	FALSE	7.93456293	0.542528366	0.436756303
102	1	-8000	-12000	45.30811605	3.344525663	4.509578139	-1.841603118	0.00449	FALSE	FALSE	9.414247937	0.742734225	0.553400678
103	1	-8000	-11200	28.01786331	3.844860613	2.586927341	-0.115366325	0.00449	FALSE	FALSE	10.93234512	0.880812587	0.630594093
104	1	-8000	-10400	32.03543879	3.743208853	6.279015554	-1.498760579	0.00449	FALSE	FALSE	11.6523456	0.90628486	0.671132285
105	1	-8000	-9600	38.06445006	3.591823134	4.71643549	-2.306804009	0.00449	FALSE	FALSE	14.87190989	0.80750214	0.675481209
106	1	-8000	-8800	106.0369061	1.727891356	4.421926993	-4.024476615	0.00449	FALSE	FALSE	13.56532536	0.621585606	0.563651715
107	1	-8000	-8000	93.20850315	2.248999924	7.423110658	-9.354336303	0.00449	FALSE	FALSE	13.13439846	0.489564675	0.520473105
108	1	-5950	-14400	27.76320331	4.020607671	2.732693537	-4.44E-05	0.0056	FALSE	FALSE	7.415266997	0.803929809	0.455239233
109	1	-5950	-7200				-18.74964286	0.0056		FALSE	17.00084095	0.452754133	0.599530345
110	1	-5950	-6400	31.38303831	3.940881447	8.997904253	-2.356367857	0.0056	FALSE	FALSE	14.84517289	0.424952078	0.548741116
111	1	-5950	-5600	39.3621501	3.811909935	10.55860795	-2.795605357	0.0056	FALSE	FALSE	14.66234053	0.430077597	0.561943209
112	1	-5950	-4800	27.49380378	4.137582506	3.588031737	-0.000686648	0.0056	FALSE	FALSE	17.14962911	0.449958396	0.570796377
113	1	-5950	-4000				-18.74992857	0.0056		FALSE	11.06857835	0.615838812	0.489254038
114	1	-5950	-3200	39.15133473	3.922713214	8.393999566	-3.534955357	0.0056	FALSE	FALSE	11.58706198	0.642398317	0.506183781
115	1	-5950	-2400	30.05436467	4.399365285	5.829948923	-0.001085734	0.0056	FALSE	FALSE	11.71808979	0.587881439	0.528549679
116	1	-5950	-1600				-18.74989286	0.0056		FALSE	13.27725956	0.787000066	0.678898222
117	1	-5950	-800	34.66994322	4.732722316	2.79367992	-0.020062304	0.0056	FALSE	FALSE	9.606665419	0.725649163	0.465956226
118	1	-5950	-13600	26.65835761	4.019833783	4.28384608	-0.00753813	0.0056	FALSE	FALSE	7.106904026	0.628419631	0.401032992
119	1	-5950	-12800	20.90369142	3.41803937	2.793163736	-0.001527024	0.0056	FALSE	FALSE	8.005087117	0.649853617	0.454307321
120	1	-5950	-12000	28.4918497	3.970595553	6.828123092	-0.013940659	0.0056	FALSE	FALSE	9.304296686	0.793368135	0.594715464
121	1	-5950	-11200	23.36396892	3.481099361	1.939247382	-3.21E-09	0.0056	TRUE	TRUE	9.030993089	0.97664425	0.703127946
122	1	-5950	-10400	30.82237674	3.895894424	9.753644199	-1.474275893	0.0056	FALSE	FALSE	9.010925697	0.956297495	0.620498375
123	1	-5950	-9600	27.01466718	4.02952352	4.300314439	-0.013726814	0.0056	FALSE	FALSE	11.26371532	0.908459323	0.668802504
124	1	-5950	-8800	27.02424095	4.029180291	2.919140945	-0.023899143	0.0056	FALSE	FALSE	11.48965239	0.699400296	0.591143133
125	1	-5950	-8000	31.88704177	3.911533284	6.373769602	-0.8478125	0.0056	FALSE	FALSE	17.88144288	0.53833476	0.590677176
126	1	-2800	-14400				-9.459414414	0.0111		FALSE	12.60767922	0.483041288	0.394198968
127	1	-2800	-7200	97.32655057	3.110470091	6.337752208	-1.169972072	0.0111	FALSE	FALSE	10.59801868	0.603102676	0.480711507
128	1	-2800	-6400				-9.45927027	0.0111		FALSE	16.87319934	0.788242616	0.525598623
129	1	-2800	-5600	59.80502292	3.768333848	12.29109579	-1.580897297	0.0111	FALSE	FALSE	13.27518278	0.765255442	0.481332782
130	1	-2800	-4800	121.7789197	3.114255412	9.183033899	-4.679906306	0.0111	FALSE	FALSE	13.16957474	0.739317212	0.526530536
131	1	-2800	-4000				-9.45927027	0.0111		FALSE	8.600542382	0.564117671	0.477760451
132	1	-2800	-3200	96.37085835	3.49119207	6.20127343	-1.998196396	0.0111	FALSE	FALSE	8.987556073	0.646591923	0.539732629
133	1	-2800	-2400				-9.459396396	0.0111		FALSE	6.712271542	0.495000831	0.465645589
134	1	-2800	-1600	77.3744682	4.069782808	9.604269873	-4.623952252	0.0111	FALSE	FALSE	7.569585874	0.621585606	0.558526197
135	1	-2800	-800				-9.459414414	0.0111		FALSE	7.246902279	0.588192076	0.542528366
136	1	-2800	-13600	71.94827865	3.582753539	5.366122659	-1.019948649	0.0111	FALSE	FALSE	10.68892282	0.574989983	0.520317786
137	1	-2800	-12800	49.30929167	3.247251999	6.544453545	-1.367218018	0.0111	FALSE	FALSE	9.930162265	0.633079193	0.539887948
138	1	-2800	-12000	69.36667225	3.329529518	10.69837064	-7.447191892	0.0111	FALSE	FALSE	9.34497238	0.764944805	0.545945379
139	1	-2800	-11200	67.23788829	3.514839331	9.686168344	-1.229351351	0.0111	FALSE	FALSE	10.55348565	0.829091445	0.676879078
140	1	-2800	-10400	176.5859083	2.47267974	9.588690165	-6.460547748	0.0111	FALSE	FALSE	9.649930419	0.803463853	0.626555806
141	1	-2800	-9600	48.6489619	3.740014692	6.367760486	-0.356031622	0.0111	FALSE	FALSE	9.767865467	0.874444518	0.69644924
142	1	-2800	-8800	48.68214702	3.571928563	10.13015298	-0.967526126	0.0111	FALSE	FALSE	11.45579728	0.747859743	0.629040906
143	1	-2800	-8000	63.06238348	3.635450853	5.529803332	-2.155372973	0.0111	FALSE	FALSE	9.901004904	0.510066749	0.466422183
144	1	0	-14400	11.13474897	5.187813371	9.68214758	-5.847923276	0.00116	FALSE	FALSE	16.53875053	0.794144728	0.666006766
145	1	800	-11200	11.19069104	6.472595134	2.212267228	-5.88E-09	0.00116	FALSE	TRUE	8.126790936	0.731861913	0.612111163
146	1	0	-10400	10.5258218	6.515969954	3.912845511	-0.354963621	0.00116	FALSE	FALSE	8.863957642	0.790572397	0.595647376
147	1	800	-10400	10.76686088	6.465147264	6.259177389	-12.40875	0.00116	FALSE	FALSE	8.282584632	0.716485357	0.535073067
148	1	0	-9600	15.62364394	6.142652137	3.52660252	-0.044290483	0.00116	FALSE	FALSE	8.420174144	0.787000066	0.536936892
149	1	800	-9600	10.67909263	6.374727441	2.17731149	-5.74E-09	0.00116	FALSE	TRUE	8.79446999	0.808589371	0.50991143
150	1	0	-8800	10.70292896	6.369683834	2.833565162	-0.002886891	0.00116	FALSE	FALSE	9.413884154	1.042965353	0.56427299
151	1	800	-8800	10.88159066	6.32440346	3.453865982	-0.007634467	0.00116	FALSE	FALSE	8.725423553	1.046537684	0.577009127
152	1	0	-8000	10.64820194	6.250230253	2.130594085	-1.98E-08	0.00116	FALSE	TRUE	9.167096145	0.94216349	0.552002809
153	1	800	-8000	10.97217268	6.231774681	2.13382006	-5.76E-09	0.00116	FALSE	TRUE	8.526827701	0.915914622	0.546721972
154	1	0	-7200	10.57794354	6.096637219	2.079759527	-5.61E-09	0.00116	FALSE	TRUE	7.753010584	0.717572589	0.474498757
155	1	800	-14400	9.122452744	5.478132735	2.023601967	-5.47E-09	0.00116	FALSE	TRUE	13.90789756	0.785757516	0.701885396
156	1	800	-7200	11.41180577	5.993320467	8.440286896	-0.579786983	0.00116	FALSE	FALSE	8.22422918	0.78777666	0.499039118
157	1	0	-6400	10.45083234	5.896851191	2.069014975	-5.65E-09	0.00116	FALSE	TRUE	8.166179846	0.857204138	0.537247529
158	1	800	-6400	10.54439185	5.880357712	2.005132464	-3.97E-08	0.00116	FALSE	TRUE	8.401351617	0.75686823	0.492826369
159	1	0	-5600	9.762180583	5.590429724	3.47858641	-0.047784819	0.00116	FALSE	FALSE	8.419866787	0.847885013	0.54827516
160	1	800	-5600	9.626337751	5.596551126	2.721534212	-0.036497026	0.00116	FALSE	FALSE	8.53958192	0.76308098	0.570796377
161	1	0	-4800	9.479823233	5.043513188	1.995276472	-0.000707066	0.00116	FALSE	FALSE	8.242759135	0.701885396	0.521870974
162	1	800	-4800	32.10918932	0.581902613	6.900248539	-69.93066379	0.00116	FALSE	FALSE	9.837540184	0.659794017	0.591143132
163	1	0	-4000	13.05150785	3.381985957	9.454675282	-49.72901724	0.00116	FALSE	FALSE	9.109876401	0.675481209	0.507736968
164	1	800	-4000	6.497622986	4.142332122	4.421792567	-0.119530517	0.00116	FALSE	FALSE	9.71913888	0.750344843	0.596113332
165	1	0	-3200	6.797677357	4.195449273	1.954226857	-5.46E-09	0.00116	TRUE	TRUE	8.604328514	0.616615406	0.497019975
166	1	0	-13600	10.05322454	5.686480527	2.073484906	-3.69E-07	0.00116	FALSE	FALSE	10.96141595	0.873046649	0.667249316
167	1	800	-3200				-90.51482759	0.00116		FALSE	9.054095384	0.772400105	0.56675809
168	1	0	-2400	7.061044864	4.1513126	1.949556407	-5.63E-09	0.00116	TRUE	TRUE	8.184690955	0.696293921	0.572815521
169	1	800	-2400	6.837168189	4.247233951	1.954918143	-5.67E-09	0.00116	TRUE	TRUE	8.203961024	0.714155576	0.555885778
170	1	0	-1600	7.907938189	4.415875776	1.96336678	-5.38E-09	0.00116	TRUE	TRUE	8.478653832	0.667559954	0.59518142
171	1	800	-1600	7.271103031	4.373787235	1.962686925	-5.57E-09	0.00116	TRUE	TRUE	9.424490834	0.686974796	0.615217538
172	1	0	-800	7.319340512	4.710737294	1.965778674	-6.35E-09	0.00116	TRUE	TRUE	11.13514445	0.723164063	0.771468192
173	1	800	-800	7.262001416	4.495601596	1.965390717	-5.42E-09	0.00116	TRUE	TRUE	10.44647553	0.748015062	0.707787508
174	1	800	-13600	999	999	999	-13.31566379	0.00116	FALSE	FALSE	12.20741628	0.886093424	0.705147089
175	1	0	-12800	23.2410871	4.512011783	4.609234414	-10.35423276	0.00116	FALSE	FALSE	9.720251252	0.766342674	0.595336739
176	1	800	-12800	34.99658256	0.640233448	7.208607955	-52.94427586	0.00116	FALSE	FALSE	9.978648151	0.679364178	0.520317786
177	1	0	-12000	32.67257993	2.998276119	3.566785558	-4.446237069	0.00116	FALSE	FALSE	8.536699727	0.616615406	0.525753942
178	1	800	-12000	10.95068411	6.567572552	2.241077593	-7.03E-09	0.00116	FALSE	TRUE	9.209234994	0.650319573	0.620809012
179	1	0	-11200	44.91215882	3.496279533	7.121687682	-16.20262931	0.00116	FALSE	FALSE	8.730282038	0.725183207	0.58399847
180	1	2000	-14400	15.96343996	5.20192855	2.02276568	-3.52E-09	0.00227	FALSE	TRUE	25.07810874	0.780631998	0.721455557
181	1	3200	-11200	19.04256172	6.024310642	2.775176358	-0.005245339	0.00227	FALSE	FALSE	9.619383368	0.879570037	0.657153598
182	1	2000	-10400	19.10855394	6.074087951	2.160504405	-3.76E-09	0.00227	FALSE	TRUE	9.809345924	1.002893118	0.604189907
183	1	3200	-10400	26.74204295	5.641455618	5.431376324	-8.062105727	0.00227	FALSE	FALSE	9.966102534	0.972140007	0.664608898
184	1	2000	-9600	18.18808351	6.072485725	2.157282477	-4.35E-09	0.00227	FALSE	TRUE	10.28602328	1.014231386	0.634321743
185	1	3200	-9600	19.87034115	6.019400005	2.13988188	-3.42E-09	0.00227	FALSE	TRUE	13.92481131	1.039237704	0.808123415
186	1	2000	-8800	19.28652631	5.978334732	4.432054707	-0.003257306	0.00227	FALSE	FALSE	10.83452563	1.019201586	0.576077215
187	1	3200	-8800	33.82304919	5.003955512	6.364052546	-5.157105727	0.00227	FALSE	FALSE	12.93441334	1.022152642	0.652183398
188	1	2000	-8000	25.55822018	4.998320759	6.4648614	-0.318052423	0.00227	FALSE	FALSE	11.41690543	0.900848704	0.533675198
189	1	3200	-8000	18.23529351	5.884820974	2.101898552	-3.81E-09	0.00227	FALSE	TRUE	11.91980384	0.869629637	0.615683494
190	1	2000	-7200				-46.25502203	0.00227		FALSE	10.52753475	0.835614833	0.529326273
191	1	3200	-14400	16.3664201	5.225001329	2.020150343	-3.73E-09	0.00227	FALSE	TRUE	25.13800128	0.722698107	0.67051101
192	1	3200	-7200	21.65228044	5.548565441	2.599624696	-0.017127546	0.00227	FALSE	FALSE	11.32953686	0.71617472	0.620187737
193	1	2000	-6400	20.60384983	5.302362565	5.651216517	-1.39744978	0.00227	FALSE	FALSE	7.199509048	0.619255825	0.453996683
194	1	3200	-6400				-46.25444934	0.00227		FALSE	9.064204703	0.54330496	0.513794399
195	1	2000	-5600	19.04910378	5.030532867	3.543973517	-0.002408464	0.00227	FALSE	FALSE	6.697544471	0.56427299	0.491894456
196	1	3200	-5600	22.2828929	4.890137861	7.536603632	-4.175956388	0.00227	FALSE	FALSE	6.870708879	0.566292134	0.478847682
197	1	2000	-4800	16.92461636	4.711907818	8.518566952	-3.665811454	0.00227	FALSE	FALSE	9.29538161	0.717572589	0.550915578
198	1	3200	-4800	74.43572126	0.778852692	6.561257671	-18.29431278	0.00227	FALSE	FALSE	9.834278547	0.84710842	0.565360221
199	1	2000	-4000				-46.2545815	0.00227		FALSE	10.04837854	0.864504119	0.609781382
200	1	3200	-4000	10.05115911	3.984895314	1.946752847	-3.52E-09	0.00227	TRUE	TRUE	10.51994759	0.966082576	0.585706976
201	1	2000	-3200	11.23410751	3.985855367	1.94796102	-3.72E-09	0.00227	TRUE	TRUE	10.59173965	0.890131711	0.609781382
202	1	2000	-13600	21.35371854	5.261970522	5.528087829	-2.285177974	0.00227	FALSE	FALSE	11.69796453	0.867299856	0.692566271
203	1	3200	-3200	10.42427431	4.005690015	1.94795833	-3.73E-09	0.00227	TRUE	TRUE	11.79754492	0.893859361	0.664142941
204	1	2000	-2400	12.4370262	3.98844302	6.803369676	-0.1824737	0.00227	FALSE	FALSE	9.985269958	0.895567867	0.609315425
205	1	3200	-2400	15.63545591	3.732675321	9.239004831	-9.520370044	0.00227	FALSE	FALSE	12.90650932	1.086143964	0.814802121
206	1	2000	-1600	11.06936195	4.174976801	1.957834296	-1.24E-08	0.00227	TRUE	TRUE	8.278102816	0.748636337	0.509134837
207	1	3200	-1600	12.10408355	4.140273984	3.781615002	-0.008204661	0.00227	FALSE	FALSE	11.41444061	1.062380196	0.758266099
208	1	2000	-800	11.58690563	4.214958061	6.147103183	-0.052975859	0.00227	FALSE	FALSE	8.229643889	0.718504501	0.529792229
209	1	3200	-800	12.11083873	4.174666729	8.435813204	-42.23552863	0.00227	FALSE	FALSE	9.565196932	0.809831921	0.708408783
210	1	3200	-13600				-46.25546256	0.00227		FALSE	11.30331797	0.791970266	0.611023932
211	1	2000	-12800	24.57054326	5.552437464	8.779812617	-2.561693833	0.00227	FALSE	FALSE	10.31003791	0.747393787	0.661968479
212	1	3200	-12800	19.13797614	5.895918715	2.140242173	-1.25E-08	0.00227	FALSE	TRUE	11.53286777	0.803153215	0.638981305
213	1	2000	-12000	19.60269067	6.218634662	2.212308066	-1.27E-08	0.00227	FALSE	TRUE	9.135638442	0.758421418	0.6223622
214	1	3200	-12000	23.2476372	5.647742895	6.055383907	-2.683120705	0.00227	FALSE	FALSE	10.30003865	0.794766003	0.620187737
215	1	2000	-11200	19.442227	6.106226207	1.951732022	-0.008433727	0.00227	FALSE	FALSE	7.644721281	0.701885396	0.509290155
216	1	4550	-14400	30.58369702	4.731753906	4.087859849	-1.444862722	0.00338	FALSE	FALSE	22.91349526	0.935018828	0.685576928
217	1	4550	-7200	33.0742228	5.127904841	1.679532712	-2.20E-07	0.00338	FALSE	FALSE	10.91882105	0.617236681	0.612266481
218	1	4550	-6400	24.64607518	5.321295459	3.631512431	-5.21E-06	0.00338	FALSE	FALSE	10.02273668	0.662434435	0.571417652
219	1	4550	-5600	31.30972227	4.658070423	6.847343448	-3.628372781	0.00338	FALSE	FALSE	7.111295616	0.680762047	0.479934913
220	1	4550	-4800	22.48235801	4.627752869	1.975031633	-3.57E-09	0.00338	TRUE	TRUE	8.770177525	0.968257038	0.526841173
221	1	4550	-4000	15.78559671	3.828103171	1.937901571	-1.13E-08	0.00338	TRUE	TRUE	10.80433932	1.27423496	0.680451409
222	1	4550	-3200	13.87808103	3.908289637	1.941227475	-3.17E-09	0.00338	TRUE	TRUE	13.21493094	1.283709404	0.882987049
223	1	4550	-2400	16.69502425	3.914618361	1.94519672	-3.12E-09	0.00338	TRUE	TRUE	11.3477216	1.078843983	0.75811078
224	1	4550	-1600	16.25097212	3.998232801	9.362798822	-4.165973373	0.00338	FALSE	FALSE	10.76338819	0.966237895	0.744753368
225	1	4550	-800	15.75672915	4.085508505	1.953510993	-3.36E-09	0.00338	TRUE	TRUE	10.09334875	0.852233938	0.775817117
226	1	4550	-13600	24.92864197	5.372427091	3.445671654	-6.30E-07	0.00338	FALSE	FALSE	24.74571316	0.904421035	0.586949526
227	1	4550	-12800	43.56290705	4.889058539	6.384025101	-2.980210059	0.00338	FALSE	FALSE	20.01796136	0.899140198	0.528239042
228	1	4550	-12000	73.38420674	4.172651175	4.571037049	-2.273148521	0.00338	FALSE	FALSE	19.30879025	0.916069941	0.653270629
229	1	4550	-11200	25.40731049	5.679157941	2.584087029	-0.014188044	0.00338	FALSE	FALSE	9.901926475	0.990778256	0.684800334
230	1	4550	-10400	110.4323061	1.40850358	5.96198856	-2.819203846	0.00338	FALSE	FALSE	10.29068273	0.932689046	0.711515158
231	1	4550	-9600	27.18846092	5.789236092	2.103809656	-1.12E-08	0.00338	FALSE	TRUE	11.99745454	0.907216773	0.776438392
232	1	4550	-8800	26.06336939	5.741513766	2.087039083	-1.03E-08	0.00338	FALSE	TRUE	11.68251572	0.747238468	0.674549297
233	1	4550	-8000	30.38594389	5.398599186	4.637556718	-1.334330769	0.00338	FALSE	FALSE	10.81917005	0.636340886	0.617392
234	1	6400	-14400	34.9685053	4.789523884	6.369691237	-1.551662138	0.00449	FALSE	FALSE	28.12991563	0.987050606	0.595026101
235	1	6400	-7200	61.17826305	4.412714245	6.329527136	-1.817887305	0.00449	FALSE	FALSE	18.61737702	0.811074471	0.565360221
236	1	6400	-6400	30.80328442	5.197594039	4.287984502	-0.000187285	0.00449	FALSE	FALSE	17.08754769	0.884540236	0.56427299
237	1	6400	-5600	113.6025925	2.664673406	4.220196976	-1.634877283	0.00449	FALSE	FALSE	17.06044644	0.918399722	0.549051753
238	1	6400	-4800	26.30560912	4.527072985	1.972982291	-1.03E-08	0.00449	TRUE	TRUE	14.00162607	0.938901796	0.599530345
239	1	6400	-4000				-23.38483296	0.00449		FALSE	7.592629918	0.895878505	0.696293921
240	1	6400	-3200	25.26176933	3.585593	10.065275	-2.581875278	0.00449	FALSE	FALSE	8.483491862	0.9878272	0.737764025
241	1	6400	-2400	20.22785657	3.761859448	3.191439477	-0.052512205	0.00449	FALSE	FALSE	8.69188091	1.01625053	0.640379174
242	1	6400	-1600	18.35120854	4.005096355	1.948480684	-2.85E-09	0.00449	TRUE	TRUE	10.73523351	1.03349091	0.946823052
243	1	6400	-800	31.27251125	3.637492938	5.909693862	-3.552077951	0.00449	FALSE	FALSE	8.915233908	0.950240064	0.734347013
244	1	6400	-13600	30.83367663	5.341485746	2.958868817	-0.006015421	0.00449	FALSE	FALSE	21.01729681	0.887025336	0.538490079
245	1	6400	-12800	103.679077	3.788760827	3.507933802	-0.760952784	0.00449	FALSE	FALSE	21.42016255	0.80501704	0.532432648
246	1	6400	-12000	68.40132901	4.782293814	5.724497791	-1.65155412	0.00449	FALSE	FALSE	21.0141686	0.858912644	0.573902752
247	1	6400	-11200	51.33545159	5.197413232	4.434181653	-1.24133853	0.00449	FALSE	FALSE	17.28164883	0.904421035	0.637272799
248	1	6400	-10400	44.79324612	5.448514168	8.912273859	-1.537658352	0.00449	FALSE	FALSE	9.737963998	0.945580502	0.732638507
249	1	6400	-9600	32.97147108	5.684528936	2.028020337	-2.50E-06	0.00449	FALSE	FALSE	10.06613244	0.852699894	0.626711124
250	1	6400	-8800	87.00850036	4.04378496	4.631966721	-5.130723831	0.00449	FALSE	FALSE	11.07536105	0.916069941	0.648455748
251	1	6400	-8000	32.7828116	5.51864816	2.565305486	-0.024189399	0.00449	FALSE	FALSE	18.59707622	0.706079002	0.59642397
252	1	8450	-14400	38.2507339	4.887220009	8.421704619	-10.32125536	0.0056	FALSE	FALSE	10.34159767	1.146096998	0.540353904
253	1	8450	-7200				-18.74998214	0.0056		FALSE	18.03926124	0.844157363	0.458500927
254	1	8450	-6400	36.5875279	5.086855972	2.682065934	-0.007705359	0.0056	FALSE	FALSE	16.42337187	0.78280646	0.436756303
255	1	8450	-5600	36.97695601	4.771261261	5.806591552	-0.010321202	0.0056	FALSE	FALSE	14.71850804	0.626555806	0.394198968
256	1	8450	-4800	33.20788975	4.095985203	6.482173072	-0.112884732	0.0056	FALSE	FALSE	9.911057383	0.72968745	0.487390213
257	1	8450	-4000	58.61241879	2.958782719	4.411328217	-1.618955357	0.0056	FALSE	FALSE	9.043879326	0.676413122	0.554643228
258	1	8450	-3200	24.98569809	3.619736909	9.039953562	-2.612760714	0.0056	FALSE	FALSE	9.737738579	0.725027888	0.551847491
259	1	8450	-2400	48.3990475	3.240140367	10.0025342	-6.417085714	0.0056	FALSE	FALSE	8.872659668	0.67175356	0.566292134
260	1	8450	-1600	47.34264402	3.298828853	4.056424369	-1.048042679	0.0056	FALSE	FALSE	9.952683083	0.791193672	0.662123798
261	1	8450	-800				-18.74966071	0.0056		FALSE	7.712396246	0.662123798	0.611334569
262	1	8450	-13600	51.48236926	4.959583873	6.199185142	-0.682038036	0.0056	FALSE	FALSE	10.33761084	0.936572015	0.494845512
263	1	8450	-12800				-18.74971429	0.0056		FALSE	8.119665002	1.01128033	0.58896867
264	1	8450	-12000	122.8569885	4.130244558	6.824855732	-1.294669107	0.0056	FALSE	FALSE	7.794343945	0.964529389	0.582134645
265	1	8450	-11200				-18.74964286	0.0056		FALSE	8.318415321	1.062846152	0.599685663
266	1	8450	-10400	50.3869981	5.334916941	10.09035934	-2.739430357	0.0056	FALSE	FALSE	8.003717907	0.96810172	0.564428309
267	1	8450	-9600	999	999	999	-6.895278571	0.0056	FALSE	FALSE	9.125632426	0.876463662	0.515968861
268	1	8450	-8800	51.37350541	5.206111731	9.356314946	-0.943555893	0.0056	FALSE	FALSE	9.094100092	0.816821265	0.4914285
269	1	8450	-8000	41.74757682	5.374394156	3.876212848	-0.008303695	0.0056	FALSE	FALSE	16.65581488	0.853631807	0.490651906
270	1	11600	-14400				-9.459459459	0.0111		FALSE	10.08596245	1.113480062	0.726736394
271	1	11600	-7200	113.5710168	1.413508647	5.267981184	-2.6707	0.0111	FALSE	FALSE	10.02627819	0.979750625	0.607140963
272	1	11600	-6400	72.09802728	4.813178734	7.810649717	-0.026910036	0.0111	FALSE	FALSE	9.778334781	1.030850491	0.626555806
273	1	11600	-5600	65.16273758	4.535548988	1.997848101	-2.27E-09	0.0111	FALSE	TRUE	9.327562839	1.060205734	0.644728099
274	1	11600	-4800	69.2157108	3.776878465	5.717013331	-1.067720721	0.0111	FALSE	FALSE	8.980871985	1.025103698	0.618013275
275	1	11600	-4000	999	999	999	-5.9559	0.0111	FALSE	FALSE	6.902248976	0.973382557	0.510377387
276	1	11600	-3200				-9.459288288	0.0111		FALSE	6.189811558	0.876463662	0.461141345
277	1	11600	-2400	54.05388897	3.764935897	6.267333755	-0.151508378	0.0111	FALSE	FALSE	6.612425358	0.861242425	0.492826369
278	1	11600	-1600	51.09864695	3.599580893	7.49422889	-0.577567658	0.0111	FALSE	FALSE	15.07816531	0.717727907	0.455705189
279	1	11600	-800	79.04115907	3.36353462	6.293106792	-0.590700811	0.0111	FALSE	FALSE	26.21492735	0.547187928	0.438620128
280	1	11600	-13600	284.342964	2.697670381	6.093949268	-1.27059009	0.0111	FALSE	FALSE	8.732773316	0.998388874	0.588658033
281	1	11600	-12800	999	999	999	-0.300555946	0.0111	FALSE	FALSE	8.22955995	1.090958845	0.545324104
282	1	11600	-12000				-9.45945045	0.0111		FALSE	10.04526663	1.076824839	0.567379365
283	1	11600	-11200	72.61518771	5.410451856	3.582318885	-0.006792422	0.0111	FALSE	FALSE	24.65019919	0.990467618	0.608538832
284	1	11600	-10400				-9.459441441	0.0111		FALSE	22.5311663	0.879725355	0.561943209
285	1	11600	-9600				-9.459459459	0.0111		FALSE	22.81196112	0.736676794	0.513173124
286	1	11600	-8800	159.6015663	4.223184075	7.351838705	-1.770395495	0.0111	FALSE	FALSE	22.42837339	0.586638889	0.46424772
287	1	11600	-8000	89.04172521	4.875154082	6.93957993	-0.442849009	0.0111	FALSE	FALSE	22.93468497	0.810608515	0.574989983
288	1	-14400	0	9.663569747	5.625501532	3.023679268	-0.000968545	0.00116	FALSE	FALSE	12.19020672	0.722232151	0.646902561
289	1	-13600	3200	8.703085579	4.182072508	1.934475213	-5.22E-09	0.00116	TRUE	TRUE	9.122262314	0.585396339	0.580581458
290	1	-14400	4000	7.949457046	4.492428188	1.940199995	-4.15E-09	0.00116	TRUE	TRUE	9.350854778	0.626866443	0.541907091
291	1	-13600	4000	8.059013052	4.489806047	1.945737749	-1.59E-08	0.00116	TRUE	TRUE	9.796501348	0.651251486	0.565981496
292	1	-14400	4800	9.437434193	4.185627339	8.945136687	-45.19668966	0.00116	FALSE	FALSE	10.86485242	0.653270629	0.540198585
293	1	-13600	4800	8.373555726	4.475076948	5.124225843	-0.023237802	0.00116	FALSE	FALSE	10.68006346	0.804240447	0.556662372
294	1	-14400	5600	8.093764324	4.475560018	2.982350632	-1.08E-07	0.00116	FALSE	FALSE	10.18534413	0.529947548	0.481954057
295	1	-13600	5600	7.864668233	4.518236876	1.911781592	-5.28E-09	0.00116	TRUE	TRUE	9.546535431	0.649698298	0.459588158
296	1	-14400	6400	7.993033029	4.523746609	1.8577524	-5.30E-09	0.00116	TRUE	TRUE	9.724998043	0.525598623	0.428679728
297	1	-13600	6400	8.047987428	4.495021241	1.946970019	-5.29E-09	0.00116	TRUE	TRUE	9.387522094	0.57545594	0.445143515
298	1	-14400	7200	9.143010937	4.224074778	3.920839567	-1.25602931	0.00116	FALSE	FALSE	10.86448018	0.395596836	0.514570993
299	1	-13600	0	8.771635641	4.736988757	1.933912673	-5.88E-09	0.00116	TRUE	TRUE	12.49722207	0.779234129	0.612887756
300	1	-13600	7200	11.83087155	3.872414216	3.477410121	-0.034861302	0.00116	FALSE	FALSE	8.890203653	0.435979709	0.404605323
301	1	-14400	8000	8.1960763	4.546085885	2.113351832	-5.35E-09	0.00116	TRUE	TRUE	8.893762899	0.31731619	0.4963987
302	1	-13600	8000	8.368505481	4.545864861	3.9204015	-0.009438414	0.00116	FALSE	FALSE	8.621431628	0.332382108	0.472790251
303	1	-14400	8800	8.254183413	4.592130008	1.953787138	-5.32E-09	0.00116	TRUE	TRUE	9.971185562	0.31483109	0.521560336
304	1	-13600	8800	8.123824251	4.612360618	1.956209098	-1.72E-08	0.00116	TRUE	TRUE	10.84159293	0.298367304	0.52233693
305	1	-14400	9600	8.230322549	4.635559289	4.886086532	-0.089885259	0.00116	FALSE	FALSE	11.1091467	0.431941422	0.545168785
306	1	-13600	9600	8.117387609	4.657809385	1.956756481	-5.43E-09	0.00116	TRUE	TRUE	11.63682958	0.470926426	0.555419822
307	1	-14400	10400	8.051911703	4.719331956	2.680180169	-0.031556078	0.00116	FALSE	FALSE	9.837080998	0.462383895	0.493447644
308	1	-13600	10400	8.182920678	4.723245476	2.062137176	-5.44E-09	0.00116	TRUE	TRUE	9.791101728	0.450269033	0.44949244
309	1	-14400	11200	9.049792216	4.769577456	1.962209417	-5.46E-09	0.00116	TRUE	TRUE	8.230788185	0.479779594	0.368416056
310	1	-14400	800	14.14763073	3.776093823	6.682282805	-11.93038793	0.00116	FALSE	FALSE	12.20189604	0.673151428	0.636185568
311	1	-13600	11200	9.449988416	4.695951001	9.733437914	-6.241502586	0.00116	FALSE	FALSE	9.158316763	0.544858147	0.418428691
312	1	-14400	12000	8.788843754	4.958090096	5.021374425	-0.080027388	0.00116	FALSE	FALSE	9.10663797	0.544236872	0.381152193
313	1	-13600	12000	8.835223293	4.982990484	6.719198687	-0.067243172	0.00116	FALSE	FALSE	8.630308883	0.480866826	0.385345799
314	1	-14400	12800	9.310218169	5.189075807	1.984490583	-5.47E-09	0.00116	FALSE	TRUE	10.31714774	0.457879652	0.394043649
315	1	-13600	12800				-90.51663793	0.00116		FALSE	8.669600878	0.455394552	0.385967074
316	1	-14400	13600	9.374800051	5.463370649	2.006974467	-1.75E-08	0.00116	FALSE	TRUE	14.70341244	0.481022144	0.393733011
317	1	-13600	13600	11.32138026	5.750243088	2.005212575	-5.45E-09	0.00116	FALSE	TRUE	14.54027749	0.520162467	0.454928596
318	1	-13600	800	8.934569619	4.537900431	4.051973109	-1.25E-07	0.00116	FALSE	FALSE	13.15902812	0.684179059	0.615683494
319	1	-14400	1600	9.865668226	4.24340382	7.407647228	-9.76187069	0.00116	FALSE	FALSE	11.91760263	0.693187546	0.650785529
320	1	-13600	1600	8.208430761	4.504671827	1.944943549	-5.14E-09	0.00116	TRUE	TRUE	13.2152081	0.69769179	0.653425948
321	1	-14400	2400	8.145747566	4.478221979	1.945423501	-5.18E-09	0.00116	TRUE	TRUE	11.2364498	0.697225833	0.636806843
322	1	-13600	2400	8.444794859	4.476459269	2.072007386	-0.000565929	0.00116	TRUE	FALSE	12.32828362	0.663676985	0.621740925
323	1	-14400	3200	8.330475929	4.468566299	1.945713934	-5.20E-09	0.00116	TRUE	TRUE	9.937943869	0.670045053	0.650474892
324	1	-12400	0	27.17032989	3.512441125	6.402759402	-4.105866079	0.00227	FALSE	FALSE	11.79495257	0.592851639	0.488632763
325	1	-11200	3200	14.02652978	4.243023459	1.948956651	-3.63E-09	0.00227	TRUE	TRUE	10.01126103	0.553555997	0.417030823
326	1	-12400	4000	13.45608775	4.270318534	3.363604497	-3.39E-07	0.00227	FALSE	FALSE	11.01073191	0.601549488	0.511619937
327	1	-11200	4000	13.40276366	4.266761989	1.953092062	-4.13E-08	0.00227	TRUE	TRUE	10.02364274	0.567534684	0.427747816
328	1	-12400	4800	19.60104041	3.900309555	6.815354882	-4.537594714	0.00227	FALSE	FALSE	11.03990906	0.560855978	0.463160489
329	1	-11200	4800	21.5719083	3.569068784	10.3148103	-11.65855066	0.00227	FALSE	FALSE	9.82185086	0.462383895	0.34449697
330	1	-12400	5600	21.92859163	3.42772159	5.755471036	-5.048101322	0.00227	FALSE	FALSE	12.23934711	0.485837025	0.444832877
331	1	-11200	5600				-46.2546696	0.00227		FALSE	10.87396909	0.353660776	0.346050157
332	1	-12400	6400	12.75918105	4.185632533	3.571551447	-0.016306286	0.00227	FALSE	FALSE	10.26662984	0.440017996	0.39885853
333	1	-11200	6400	90.31316636	0.309663629	10.56665415	-38.31611013	0.00227	FALSE	FALSE	10.53432731	0.347292707	0.382860699
334	1	-12400	7200	13.70136726	4.288882641	6.802553236	-0.023492974	0.00227	FALSE	FALSE	9.511286466	0.417496779	0.476983857
335	1	-11200	0	12.19641985	3.86875869	1.935202074	-3.48E-09	0.00227	TRUE	TRUE	11.69446949	0.446230746	0.418273373
336	1	-11200	7200				-46.2546696	0.00227		FALSE	8.12912265	0.313899178	0.395441517
337	1	-12400	8000	13.84170045	4.320030786	1.95372728	-3.69E-09	0.00227	TRUE	TRUE	9.63841964	0.346205476	0.526841173
338	1	-11200	8000	13.90177571	4.336179123	1.952158638	-3.77E-09	0.00227	TRUE	TRUE	7.916390014	0.283922661	0.440483953
339	1	-12400	8800	15.30507091	4.219967791	4.65072147	-5.864837004	0.00227	FALSE	FALSE	9.766572	0.359718207	0.512551849
340	1	-11200	8800	999	999	999	-30.27489427	0.00227	FALSE	FALSE	8.263465158	0.322441709	0.455083914
341	1	-12400	9600	17.87108744	4.137045152	6.271081873	-5.990859031	0.00227	FALSE	FALSE	9.424039229	0.467198776	0.456947739
342	1	-11200	9600	14.57226321	4.38307136	1.35049215	-3.77E-09	0.00227	TRUE	TRUE	6.657757182	0.331139558	0.362824582
343	1	-12400	10400	13.50482609	4.52508401	4.007165735	-0.083955639	0.00227	FALSE	FALSE	8.308761315	0.401809586	0.36422245
344	1	-11200	10400	15.31709406	4.427741058	3.236728796	-0.001565066	0.00227	FALSE	FALSE	6.148804293	0.30131836	0.344807608
345	1	-12400	11200	14.71003326	4.561535181	2.929640607	-0.058886432	0.00227	FALSE	FALSE	8.264602428	0.376337312	0.333624658
346	1	-12400	800	15.10628894	4.360119978	3.609795679	-0.00534274	0.00227	FALSE	FALSE	11.77789819	0.574834665	0.524511392
347	1	-11200	11200	14.33834277	4.549157613	3.634395713	-0.083936476	0.00227	FALSE	FALSE	6.405615466	0.326169358	0.346205476
348	1	-12400	12000	15.59647552	4.693337495	1.970581082	-3.74E-09	0.00227	TRUE	TRUE	6.997520391	0.419360604	0.357233107
349	1	-11200	12000	14.34827159	4.738531303	1.758799559	-3.77E-09	0.00227	TRUE	TRUE	6.161230334	0.299299216	0.280816286
350	1	-12400	12800	15.87827306	4.915231617	2.000605474	-3.75E-09	0.00227	FALSE	TRUE	6.747983483	0.47418812	0.417807416
351	1	-11200	12800	18.2464697	4.640736975	4.490979994	-1.050055066	0.00227	FALSE	FALSE	7.35611214	0.31483109	0.42106911
352	1	-12400	13600				-46.25462555	0.00227		FALSE	6.606715483	0.50742633	0.426971222
353	1	-11200	13600	16.74895482	5.118213364	1.994438271	-3.71E-09	0.00227	FALSE	TRUE	7.318048176	0.476983857	0.477139176
354	1	-11200	800	18.87241022	4.018902627	10.49680144	-12.79990749	0.00227	FALSE	FALSE	13.24678325	0.482420013	0.448715846
355	1	-12400	1600	16.84738886	4.023360789	1.675417597	-0.010895018	0.00227	TRUE	FALSE	12.94673131	0.654357861	0.544858147
356	1	-11200	1600	13.62675287	4.270080477	2.955355286	-0.295611233	0.00227	FALSE	FALSE	12.45506264	0.467354095	0.410041479
357	1	-12400	2400	13.16260546	4.282223717	1.950389204	-3.66E-09	0.00227	TRUE	TRUE	11.23875343	0.592230364	0.491739138
358	1	-11200	2400	46.02367059	2.477712941	4.413170178	-6.399008811	0.00227	FALSE	FALSE	9.192133307	0.585706977	0.46673282
359	1	-12400	3200	31.4793907	3.171395052	5.460505834	-6.397008811	0.00227	FALSE	FALSE	9.705413866	0.592851639	0.445609471
360	1	-9850	0	30.47708818	3.034090519	7.090963587	-4.836994083	0.00338	FALSE	FALSE	11.47684817	0.517211411	0.376803268
361	1	-9850	7200	25.65959005	3.819209951	1.164595651	-5.07E-08	0.00338	TRUE	TRUE	9.927252431	0.33952677	0.485681707
362	1	-9850	8000	18.3277634	4.22349992	1.992195786	-3.57E-09	0.00338	TRUE	TRUE	9.225023661	0.379599006	0.485526388
363	1	-9850	8800	18.37656303	4.247005358	2.954835382	-0.021294893	0.00338	FALSE	FALSE	7.595892752	0.39016068	0.469062601
364	1	-9850	9600	18.34751754	4.268281214	4.223967421	-0.062308225	0.00338	FALSE	FALSE	6.690825491	0.362824582	0.39140323
365	1	-9850	10400	18.77280082	4.355084212	1.953088745	-3.11E-09	0.00338	TRUE	TRUE	6.196120227	0.261867399	0.392024505
366	1	-9850	11200	19.87550312	4.41602265	4.318300474	-0.016150317	0.00338	FALSE	FALSE	6.71172996	0.268080149	0.371522431
367	1	-9850	12000	25.88712542	4.257115912	6.95159771	-2.164085503	0.00338	FALSE	FALSE	6.39501673	0.265129093	0.37167775
368	1	-9850	12800	23.47954617	4.729567357	3.273319475	-0.015383746	0.00338	FALSE	FALSE	6.502040057	0.294484335	0.384258568
369	1	-9850	13600	23.35010861	4.93268218	1.991084576	-3.70E-09	0.00338	FALSE	TRUE	6.719007122	0.309394934	0.403362773
370	1	-9850	800	19.37035105	4.200216669	4.209828863	-0.043275355	0.00338	FALSE	FALSE	11.97404144	0.481643419	0.368882013
371	1	-9850	1600	19.19678385	4.141782311	3.637763407	-0.012473935	0.00338	FALSE	FALSE	12.79356284	0.51363908	0.406935104
372	1	-9850	2400	17.66759502	4.100380421	6.60281098	-0.018106352	0.00338	FALSE	FALSE	11.66795537	0.487545532	0.381928787
373	1	-9850	3200	18.73731747	3.984252915	4.760143785	-0.004592979	0.00338	FALSE	FALSE	8.358776842	0.511309299	0.388452174
374	1	-9850	4000	16.88395062	4.108779968	3.031492913	-0.006407506	0.00338	FALSE	FALSE	9.68415119	0.4839732	0.425262716
375	1	-9850	4800	18.25835849	4.154515847	2.952752471	-0.014182713	0.00338	FALSE	FALSE	9.668775231	0.483662563	0.414545723
376	1	-9850	5600	43.1463949	3.133005648	4.180983581	-2.519550296	0.00338	FALSE	FALSE	9.875957434	0.425418035	0.460209433
377	1	-9850	6400	20.54377564	4.008608746	6.799785885	-0.94548787	0.00338	FALSE	FALSE	9.169221129	0.241054688	0.410352117
378	1	-8000	0	26.10595289	3.942776724	4.621893084	-0.306475056	0.00449	FALSE	FALSE	16.31568531	0.731861913	0.58275592
379	1	-8000	7200	22.92492779	4.100847211	3.352881849	-0.006877804	0.00449	FALSE	FALSE	8.697215804	0.518919917	0.549051753
380	1	-8000	8000	22.8214653	4.115566634	5.303190383	-0.00640747	0.00449	FALSE	FALSE	8.164515329	0.506649737	0.508513562
381	1	-8000	8800	26.47646428	4.025935977	10.00428112	-12.88550557	0.00449	FALSE	FALSE	9.994162144	0.540975179	0.522647567
382	1	-8000	9600	28.96456042	4.028374326	5.716992861	-0.489019599	0.00449	FALSE	FALSE	9.189718957	0.521870974	0.428213772
383	1	-8000	10400	60.51679504	3.129424493	6.226671434	-3.007229399	0.00449	FALSE	FALSE	9.220259672	0.456326464	0.456637102
384	1	-8000	11200	166.4379799	0.768310762	3.658048488	-4.661461024	0.00449	FALSE	FALSE	16.33368782	0.435669072	0.552468766
385	1	-8000	12000	25.63698865	4.446308012	1.98803374	-2.95E-09	0.00449	TRUE	TRUE	17.68660936	0.453686046	0.727823626
386	1	-8000	12800	30.47598814	4.471672674	2.189752796	-2.87E-09	0.00449	TRUE	TRUE	16.77495198	0.336575714	0.697225833
387	1	-8000	13600	28.97885218	4.806062084	2.007778582	-6.38E-07	0.00449	TRUE	FALSE	16.37940781	0.340458683	0.675170572
388	1	-8000	800				-23.38478842	0.00449		FALSE	15.48137695	0.571572971	0.430232916
389	1	-8000	1600	23.15062979	4.092471908	5.407905407	-0.007022535	0.00449	FALSE	FALSE	16.30200442	0.50012635	0.399479805
390	1	-8000	2400	36.9853451	3.583108803	4.464989735	-2.557013363	0.00449	FALSE	FALSE	14.42154581	0.44079459	0.408332973
391	1	-8000	3200	23.14899128	3.963879928	2.375061298	-2.97E-09	0.00449	TRUE	TRUE	11.08382197	0.500747625	0.509600793
392	1	-8000	4000	26.30654851	3.935254616	7.014997204	-1.277666147	0.00449	FALSE	FALSE	8.561904138	0.453064771	0.512085893
393	1	-8000	4800	23.84376204	3.661050502	1.933830767	-2.76E-09	0.00449	TRUE	TRUE	7.775274929	0.29759071	0.456792421
394	1	-8000	5600	27.7035148	3.895383151	6.070433686	-1.751997105	0.00449	FALSE	FALSE	9.112273838	0.352573545	0.522802886
395	1	-8000	6400	49.25206903	3.256521752	6.11364761	-3.84745657	0.00449	FALSE	FALSE	10.02069579	0.408488292	0.6099367
396	1	-5950	0	29.78831194	4.032886626	4.236606832	-0.004972055	0.0056	FALSE	FALSE	11.35905766	0.621896243	0.43830949
397	1	-5950	7200	28.8424238	4.021596025	10.88361845	-2.283467857	0.0056	FALSE	FALSE	7.6939411	0.490496588	0.489719994
398	1	-5950	8000	30.21625949	4.010483795	6.740290618	-0.829925536	0.0056	FALSE	FALSE	7.267130391	0.493292325	0.416409548
399	1	-5950	8800	27.99376025	4.109532102	1.948155988	-8.42E-09	0.0056	TRUE	TRUE	8.403859819	0.436135028	0.436135028
400	1	-5950	9600	37.54722356	3.913684421	5.554146876	-1.150099821	0.0056	FALSE	FALSE	8.509018156	0.557128328	0.465645589
401	1	-5950	10400	32.07568898	4.066102915	1.944639821	-2.70E-09	0.0056	TRUE	TRUE	14.83449191	0.449958396	0.475275351
402	1	-5950	11200	30.16162941	4.256111483	4.326456649	-0.000493865	0.0056	FALSE	FALSE	23.71888182	0.428369091	0.686974796
403	1	-5950	12000				-18.749625	0.0056		FALSE	25.85324555	0.494379556	0.850370113
404	1	-5950	12800	35.84611414	4.390233875	1.957326422	-2.60E-09	0.0056	TRUE	TRUE	19.12989513	0.544236872	0.881278543
405	1	-5950	13600	33.48852966	4.718079668	4.095016445	-0.180259643	0.0056	FALSE	FALSE	19.48341094	0.581824008	0.912031654
406	1	-5950	800				-18.74966071	0.0056		FALSE	14.26765793	0.545324104	0.500281668
407	1	-5950	1600	43.86720104	3.607429059	6.610744798	-2.480048214	0.0056	FALSE	FALSE	14.62899661	0.675170572	0.562409165
408	1	-5950	2400	30.22449168	3.937061166	2.001757035	-2.06E-08	0.0056	TRUE	TRUE	13.71190779	0.598287795	0.494379556
409	1	-5950	3200	27.21165458	4.034225621	2.827629994	-0.011133813	0.0056	FALSE	FALSE	10.30769707	0.536781573	0.458345608
410	1	-5950	4000	30.37172834	3.951010201	9.595582857	-1.000046964	0.0056	FALSE	FALSE	7.666513391	0.48521575	0.426971222
411	1	-5950	4800	33.40902157	3.870249299	4.373372794	-0.946089643	0.0056	FALSE	FALSE	7.521904999	0.422932935	0.497796569
412	1	-5950	5600	27.78796414	4.040663063	1.943967815	-2.72E-09	0.0056	TRUE	TRUE	7.345065711	0.441105228	0.501524218
413	1	-5950	6400	33.1723255	3.877251174	5.533944031	-2.348816071	0.0056	FALSE	FALSE	9.05270273	0.536936891	0.603723951
414	1	-2800	0	67.99502734	4.112233338	3.273432231	-0.007948546	0.0111	FALSE	FALSE	6.570619045	0.545945379	0.50991143
415	1	-2800	7200	65.81348748	3.852658724	12.99393813	-2.456097297	0.0111	FALSE	FALSE	8.979167977	0.578562314	0.554643228
416	1	-2800	8000	57.69221111	3.967447238	9.354464122	-2.126967568	0.0111	FALSE	FALSE	10.2710903	0.607917557	0.549362391
417	1	-2800	8800	56.75238726	3.911336522	5.948896402	-0.881103964	0.0111	FALSE	FALSE	30.69875769	0.610247338	0.626245168
418	1	-2800	9600	321.6553588	1.366517565	9.403110231	-7.110215315	0.0111	FALSE	FALSE	32.306461	0.599219707	0.64333023
419	1	-2800	10400	63.67761131	3.895454769	5.761998447	-1.051242342	0.0111	FALSE	FALSE	41.00363921	0.491117863	0.657930192
420	1	-2800	11200	65.72255161	3.803175355	6.789156727	-0.819558739	0.0111	FALSE	FALSE	39.06730468	0.437998853	0.598287795
421	1	-2800	12000	67.61734005	3.992179695	10.26107558	-2.269906306	0.0111	FALSE	FALSE	38.50441432	0.56178789	0.723940657
422	1	-2800	12800	61.53150063	4.225671869	3.745422416	-0.000197792	0.0111	FALSE	FALSE	13.79684284	0.506183781	0.60869415
423	1	-2800	13600	62.34755351	4.398673969	1.980864379	-7.60E-09	0.0111	FALSE	TRUE	13.67070349	0.519696511	0.550138985
424	1	-2800	800	999	999	999	-8.124436036	0.0111	FALSE	FALSE	7.664737309	0.630128137	0.559458109
425	1	-2800	1600	109.0327108	3.508816804	6.558665514	-0.45627	0.0111	FALSE	FALSE	11.81305517	0.623449431	0.611800525
426	1	-2800	2400				-9.459288288	0.0111		FALSE	12.7449752	0.578717633	0.625313256
427	1	-2800	3200	140.1264644	3.288468217	7.824393436	-3.981796396	0.0111	FALSE	FALSE	12.33436659	0.509445474	0.620032419
428	1	-2800	4000				-9.459234234	0.0111		FALSE	10.19117251	0.506805056	0.611334569
429	1	-2800	4800	66.190382	4.190965361	6.179775315	-0.005759429	0.0111	FALSE	FALSE	9.231320768	0.615062219	0.713378983
430	1	-2800	5600	307.990424	1.646516801	7.200435424	-4.969653153	0.0111	FALSE	FALSE	8.670061402	0.743666137	0.715708764
431	1	-2800	6400	59.46792954	3.912123474	10.4317567	-2.47508018	0.0111	FALSE	FALSE	8.300124044	0.636651524	0.565049584
432	1	0	0	10.83840404	5.660135105	4.63695342	-0.210190862	0.00116	FALSE	FALSE	10.10450081	0.656998279	0.700332208
433	1	800	3200	11.27047631	6.559858046	2.246207287	-5.68E-09	0.00116	FALSE	TRUE	9.353255329	0.76805118	0.6248473
434	1	0	4000	999	999	999	-15.9697931	0.00116	FALSE	FALSE	15.43872161	0.878948762	0.628730268
435	1	800	4000	10.64776144	6.507131928	2.194360676	-5.17E-09	0.00116	FALSE	TRUE	15.17210227	0.842293539	0.654979136
436	1	0	4800	13.20059613	6.836897594	4.097573318	-0.031975647	0.00116	FALSE	FALSE	13.85027736	0.895723186	0.729842769
437	1	800	4800	28.77167834	4.751919039	1.297977676	-0.050008009	0.00116	TRUE	FALSE	15.31167483	0.927097572	0.756402274
438	1	0	5600	11.2794825	6.309189994	3.665756914	-0.07974731	0.00116	FALSE	FALSE	15.30364829	0.936572015	0.800978753
439	1	800	5600	11.47269699	6.237583753	3.327953382	-0.025226612	0.00116	FALSE	FALSE	15.14551914	0.918399722	0.762149068
440	1	0	6400	11.2907893	6.152557153	9.764133999	-5.24085	0.00116	FALSE	FALSE	14.00789023	0.714621532	0.652649354
441	1	800	6400	10.73297753	6.22064073	2.572123261	-0.012366293	0.00116	FALSE	FALSE	14.75648097	0.818995727	0.681849278
442	1	0	7200	10.52013741	6.019819017	2.051417435	-5.13E-09	0.00116	FALSE	TRUE	9.129578413	0.701574758	0.651406804
443	1	800	0	9.798182681	5.784394982	2.05226681	-5.59E-09	0.00116	FALSE	TRUE	10.75218585	0.760129924	0.735589563
444	1	800	7200	21.23041977	4.585325774	9.075935917	-19.74408621	0.00116	FALSE	FALSE	8.691538057	0.751432074	0.610092019
445	1	0	8000	10.39176189	5.826004718	2.05054115	-5.16E-09	0.00116	FALSE	TRUE	8.857348132	0.623915387	0.580115502
446	1	800	8000	10.38392957	5.782453631	2.913107094	-0.007637821	0.00116	FALSE	FALSE	11.61276852	0.608228194	0.660881248
447	1	0	8800	10.07771075	5.457372264	2.004838101	-5.82E-09	0.00116	FALSE	TRUE	13.87588445	0.443124371	0.533053923
448	1	800	8800	9.677660229	5.484089399	2.009188714	-5.27E-09	0.00116	FALSE	TRUE	13.95767521	0.584309108	0.602326082
449	1	0	9600	7.869427551	4.343962283	1.948500346	-5.84E-09	0.00116	TRUE	TRUE	12.31969085	0.376492631	0.458500927
450	1	800	9600	7.42510128	4.272551884	1.948679487	-5.92E-09	0.00116	TRUE	TRUE	13.5820537	0.539266673	0.520628424
451	1	0	10400	6.41177334	4.142541054	1.945511715	-5.87E-09	0.00116	TRUE	TRUE	12.70599185	0.365930956	0.512862486
452	1	800	10400	6.338286903	4.144540684	1.947584038	-6.01E-09	0.00116	TRUE	TRUE	12.91561392	0.543926235	0.508358243
453	1	0	11200	7.018095742	4.146452813	2.996939073	-0.023304129	0.00116	FALSE	FALSE	11.96306777	0.405692554	0.513173124
454	1	0	800	10.66253143	6.081612219	2.625144541	-0.009071336	0.00116	FALSE	FALSE	11.28776322	0.724872569	0.772710742
455	1	800	11200	6.54216453	4.18919503	1.947135058	-5.96E-09	0.00116	TRUE	TRUE	12.72662091	0.501834856	0.519696511
456	1	0	12000	999	999	999	-13.79274138	0.00116	FALSE	FALSE	6.522887653	0.362824582	0.461141345
457	1	800	12000	6.41627717	4.275426272	1.951107482	-6.08E-09	0.00116	TRUE	TRUE	9.509045923	0.576853808	0.500592306
458	1	0	12800	7.812929777	4.267198365	6.353153581	-35.35572414	0.00116	FALSE	FALSE	7.080595103	0.471392382	0.526841173
459	1	800	12800	6.949682393	4.369703669	1.957169427	-6.05E-09	0.00116	TRUE	TRUE	6.505665515	0.510222068	0.499815712
460	1	0	13600	7.093303099	4.395094714	1.960365631	-5.91E-09	0.00116	TRUE	TRUE	8.294080096	0.507736968	0.632302599
461	1	800	13600	6.806441879	4.412857405	1.959902004	-9.15E-09	0.00116	TRUE	TRUE	6.534098551	0.555419822	0.51985183
462	1	800	800	10.41251509	6.107920061	2.118987462	-8.32E-09	0.00116	FALSE	TRUE	11.17453493	0.851457344	0.798804291
463	1	0	1600	11.18836793	6.505955253	2.16603861	-4.97E-09	0.00116	FALSE	TRUE	13.63218875	0.643640867	0.703904539
464	1	800	1600	11.29234313	6.508033454	2.205763727	-5.60E-09	0.00116	FALSE	TRUE	11.29682785	0.807036184	0.770691598
465	1	0	2400	11.00549603	6.555315932	2.185347479	-5.58E-09	0.00116	FALSE	TRUE	12.6292287	0.65808551	0.64954298
466	1	800	2400	11.34651479	6.608009546	3.969886321	-0.078827552	0.00116	FALSE	FALSE	10.09587507	0.767585224	0.721921513
467	1	0	3200	10.82922504	6.556844232	2.194347217	-5.60E-09	0.00116	FALSE	TRUE	17.63013824	0.748015062	0.574834665
468	1	2000	0	19.75386764	5.258857048	5.793209939	-1.112615419	0.00227	FALSE	FALSE	9.887755364	0.644262142	0.652804673
469	1	3200	3200	19.52468181	6.197223868	3.557334043	-0.007566881	0.00227	FALSE	FALSE	10.88212494	0.658706785	0.739161894
470	1	2000	4000	18.97117791	6.131818783	1.80701759	-3.25E-09	0.00227	FALSE	TRUE	9.549053672	0.702351352	0.649232342
471	1	3200	4000	20.11557867	6.176346287	3.314301837	-0.003385947	0.00227	FALSE	FALSE	10.03000164	0.667249316	0.745219325
472	1	2000	4800	49.01239118	4.19165927	5.800508834	-4.99684141	0.00227	FALSE	FALSE	9.457936276	0.717572589	0.634477062
473	1	3200	4800	19.65215795	6.057992431	2.124508477	-4.31E-09	0.00227	FALSE	TRUE	8.287311544	0.673772703	0.540198585
474	1	2000	5600				-46.2546696	0.00227		FALSE	8.536678532	0.775195842	0.611023932
475	1	3200	5600	102.9717261	1.691830594	4.981909497	-4.988436123	0.00227	FALSE	FALSE	8.792846274	0.671908878	0.599996301
476	1	2000	6400	19.92097476	5.820521834	2.578255211	-0.01855652	0.00227	FALSE	FALSE	9.252050069	0.778457535	0.690857765
477	1	3200	6400	18.39700008	5.911538688	2.922761767	-3.74E-07	0.00227	FALSE	FALSE	8.466389129	0.669113141	0.593162276
478	1	2000	7200	18.23992386	5.67808235	2.493519826	-0.021217093	0.00227	FALSE	FALSE	9.199425928	0.705147089	0.69644924
479	1	3200	0	17.1501203	5.413976986	2.031174704	-3.88E-09	0.00227	FALSE	TRUE	8.439401881	0.880191312	0.640379174
480	1	3200	7200	15.36513442	2.114016586	2.961196652	-0.306815198	0.00227	FALSE	FALSE	8.24389833	0.631526005	0.529481592
481	1	2000	8000	17.91885504	5.478784606	2.036830009	-3.86E-09	0.00227	FALSE	TRUE	10.31839687	0.708564102	0.671442922
482	1	3200	8000	21.63187167	5.210427556	6.685444536	-5.849004405	0.00227	FALSE	FALSE	9.026694178	0.681383322	0.520007149
483	1	2000	8800	16.5998609	5.156345304	5.848542312	-0.024458846	0.00227	FALSE	FALSE	15.28045477	0.635564293	0.625934531
484	1	3200	8800				-46.25453744	0.00227		FALSE	8.50944373	0.568932552	0.533209242
485	1	2000	9600				-46.25462555	0.00227		FALSE	14.94794122	0.670355691	0.610557975
486	1	3200	9600	13.08831711	3.791176747	9.792029808	-3.441614097	0.00227	FALSE	FALSE	11.76714538	0.689149259	0.605432457
487	1	2000	10400	14.33407009	3.658130425	5.517401608	-6.186973568	0.00227	FALSE	FALSE	14.45019038	0.689149259	0.59145377
488	1	3200	10400	10.77896471	3.89603181	1.938317625	-4.05E-09	0.00227	TRUE	TRUE	10.02868187	0.636185568	0.493137006
489	1	2000	11200	10.6003269	4.024606384	1.947193649	-5.00E-09	0.00227	TRUE	TRUE	12.77734771	0.594715464	0.49515615
490	1	2000	800	21.22697718	5.479684834	6.97239597	-4.706506608	0.00227	FALSE	FALSE	10.24767711	0.712136433	0.744132093
491	1	3200	11200	11.02502372	4.023353255	1.946011176	-4.04E-09	0.00227	TRUE	TRUE	6.696566341	0.586017614	0.447939252
492	1	2000	12000	10.93952982	4.110764609	4.804828932	-0.033380203	0.00227	FALSE	FALSE	6.85200853	0.610092019	0.425107397
493	1	3200	12000	11.70766104	4.062486197	1.559257097	-1.21E-06	0.00227	TRUE	FALSE	6.380840283	0.680296091	0.533519879
494	1	2000	12800	12.84925476	4.142068871	2.986203192	-0.020507819	0.00227	FALSE	FALSE	6.08634612	0.64705788	0.454617958
495	1	3200	12800	11.43186314	4.172405639	3.703290692	-0.011161211	0.00227	FALSE	FALSE	6.32032652	0.665696129	0.468907282
496	1	2000	13600	11.30146317	4.203488876	1.958658617	-4.39E-09	0.00227	TRUE	TRUE	6.383832985	0.655289773	0.493292325
497	1	3200	13600	11.86238402	4.179485383	1.958291547	-4.09E-09	0.00227	TRUE	TRUE	6.233951461	0.657619554	0.436290347
498	1	3200	800	23.66010223	5.396552799	9.422313308	-4.94876652	0.00227	FALSE	FALSE	8.109880397	0.839808439	0.666472722
499	1	2000	1600	25.58425957	5.67845775	6.345162617	-4.313757269	0.00227	FALSE	FALSE	10.69371218	0.755315043	0.693498184
500	1	3200	1600	18.86670038	6.10719823	2.15379375	-3.51E-09	0.00227	FALSE	TRUE	8.606387146	0.758732055	0.687906709
501	1	2000	2400	20.3314905	6.184870358	2.133778679	-3.99E-09	0.00227	FALSE	TRUE	8.291872246	0.621585606	0.610557975
502	1	3200	2400	19.36366939	6.247873603	2.193812521	-3.89E-09	0.00227	FALSE	TRUE	9.396496943	0.662745073	0.706700277
503	1	2000	3200	19.18933117	6.202709771	3.171072033	-0.004033044	0.00227	FALSE	FALSE	10.02260007	0.811074471	0.706855595
504	1	4550	0	26.3312834	5.125009816	2.655074266	-0.017522858	0.00338	FALSE	FALSE	9.191791417	0.807036184	0.732483188
505	1	4550	7200	25.71319834	5.584980432	2.067817409	-3.40E-09	0.00338	FALSE	TRUE	7.095442999	0.513017805	0.453375408
506	1	4550	8000	25.30425159	5.345969188	2.183916269	-3.13E-08	0.00338	FALSE	TRUE	9.455812751	0.408332973	0.477915769
507	1	4550	8800	23.45382078	5.008717256	2.851535398	-0.010644456	0.00338	FALSE	FALSE	9.762785215	0.495622106	0.571262334
508	1	4550	9600	80.28596078	1.252467647	6.473160553	-20.38741124	0.00338	FALSE	FALSE	9.752828865	0.386588349	0.548741116
509	1	4550	10400	14.9913809	3.864058792	1.942990502	-2.95E-09	0.00338	TRUE	TRUE	5.863789312	0.323839577	0.385967074
510	1	4550	11200	16.68749021	3.80496194	10.66264055	-9.810778107	0.00338	FALSE	FALSE	6.554507297	0.370279881	0.414079766
511	1	4550	12000	15.1777985	3.993507957	1.951414214	-3.43E-09	0.00338	TRUE	TRUE	9.639026912	0.431941422	0.45073499
512	1	4550	12800	15.46155728	4.057446661	5.188166159	-0.024879352	0.00338	FALSE	FALSE	5.990535975	0.535073067	0.449337121
513	1	4550	13600	15.93077028	4.083247565	1.95722946	-3.19E-09	0.00338	TRUE	TRUE	5.283811386	0.597821838	0.433960565
514	1	4550	800	999	999	999	-9.769837278	0.00338	FALSE	FALSE	7.067997134	0.660104654	0.588813351
515	1	4550	1600	147.3597311	1.091639383	9.995145212	-22.3109645	0.00338	FALSE	FALSE	7.980205443	0.618013275	0.646591923
516	1	4550	2400	29.74783904	5.928854849	5.467400196	-0.003785388	0.00338	FALSE	FALSE	7.487508416	0.585862295	0.598753751
517	1	4550	3200	103.6408021	3.085764335	6.086251279	-4.547763314	0.00338	FALSE	FALSE	8.473619661	0.570175102	0.631215368
518	1	4550	4000	28.79294395	5.892529273	2.121663457	-3.29E-09	0.00338	FALSE	TRUE	8.008035837	0.620809012	0.656066367
519	1	4550	4800	101.5985151	1.474658983	4.482092029	-6.75014497	0.00338	FALSE	FALSE	8.751339891	0.658396148	0.604345226
520	1	4550	5600	43.50297852	5.196975104	7.817282825	-7.246621302	0.00338	FALSE	FALSE	7.135146437	0.618479231	0.499194437
521	1	4550	6400	33.32823148	5.460259554	7.057640859	-5.458642012	0.00338	FALSE	FALSE	6.978966805	0.573902752	0.452443496
522	1	6400	0	30.9701423	5.032037793	3.26283083	-0.003740753	0.00449	FALSE	FALSE	7.688962347	0.751742712	0.647213198
523	1	6400	7200	33.29285537	5.50276793	2.068422449	-5.12E-09	0.00449	FALSE	TRUE	8.502817518	0.44700734	0.475741307
524	1	6400	8000	38.97485047	5.106607453	10.96319413	-3.803545657	0.00449	FALSE	FALSE	8.746746201	0.394975561	0.521249699
525	1	6400	8800	72.93587841	3.549797844	3.481568676	-2.487723831	0.00449	FALSE	FALSE	8.924534882	0.360184163	0.47667322
526	1	6400	9600	20.93925814	3.78145066	1.942842793	-3.19E-09	0.00449	TRUE	TRUE	9.399835644	0.375250081	0.529947548
527	1	6400	10400	19.60736461	3.784123583	1.940711968	-3.13E-09	0.00449	TRUE	TRUE	11.68870066	0.372299025	0.438775446
528	1	6400	11200	19.53815377	3.826168364	1.943830357	-2.81E-09	0.00449	TRUE	TRUE	10.09630922	0.314520453	0.44576479
529	1	6400	12000				-23.38476615	0.00449		FALSE	9.874943218	0.464868995	0.455239233
530	1	6400	12800	19.48707182	3.993365728	4.925408379	-0.007174891	0.00449	FALSE	FALSE	10.81998264	0.670976966	0.50866888
531	1	6400	13600	20.84794556	4.000569264	1.955588353	-1.10E-08	0.00449	TRUE	TRUE	10.95858004	0.709496014	0.578096358
532	1	6400	800				-23.38516704	0.00449		FALSE	7.314925355	0.604811182	0.618479231
533	1	6400	1600	40.60144454	5.42383172	9.145854632	-2.585053452	0.00449	FALSE	FALSE	6.936208183	0.564894265	0.562409165
534	1	6400	2400	36.0810659	5.926946153	2.7692756	-0.010145886	0.00449	FALSE	FALSE	7.470286242	0.590366539	0.610557975
535	1	6400	3200	35.2022699	5.881060032	4.782490463	-0.010927171	0.00449	FALSE	FALSE	7.567419703	0.643796186	0.646902561
536	1	6400	4000	35.77003229	5.848482667	2.18819022	-3.04E-09	0.00449	FALSE	TRUE	7.37527167	0.729221494	0.632457918
537	1	6400	4800	999	999	999	-11.18001336	0.00449	FALSE	FALSE	6.04412856	0.602636719	0.510222068
538	1	6400	5600	35.66187612	5.696149093	2.112236302	-2.91E-09	0.00449	FALSE	TRUE	5.807546251	0.59021122	0.463781764
539	1	6400	6400	33.58755522	5.645170467	2.092547309	-3.06E-09	0.00449	FALSE	TRUE	6.893689596	0.584153789	0.491894456
540	1	8450	0	48.21736201	4.339936989	6.197259206	-2.102896429	0.0056	FALSE	FALSE	8.314749099	0.727047032	0.717106632
541	1	8450	7200	42.14821036	5.46662785	2.077951283	-2.92E-09	0.0056	FALSE	TRUE	4.693624188	0.500747625	0.321354477
542	1	8450	8000	106.5835104	3.796690038	6.057353404	-2.30595	0.0056	FALSE	FALSE	5.674564792	0.592075045	0.367794781
543	1	8450	8800	38.08927268	5.04693461	2.017563931	-2.88E-09	0.0056	FALSE	TRUE	6.41422803	0.674704616	0.414235085
544	1	8450	9600				-18.74964286	0.0056		FALSE	9.152454249	0.65932806	0.410818073
545	1	8450	10400	22.52179288	3.740288969	5.620512929	-0.013906084	0.0056	FALSE	FALSE	13.21838074	0.630438774	0.39264578
546	1	8450	11200				-18.74948214	0.0056		FALSE	13.69105445	0.602481401	0.444988196
547	1	8450	12000				-18.74989286	0.0056		FALSE	31.09678011	0.703904539	0.496709337
548	1	8450	12800	57.2811185	4.334075542	6.096271145	-0.316096786	0.0056	FALSE	FALSE	27.16486996	0.645504692	0.447939252
549	1	8450	13600	54.14186359	4.272454472	5.103136473	-0.385578393	0.0056	FALSE	FALSE	23.18057884	0.66429826	0.49018595
550	1	8450	800	36.5628813	4.712759568	4.664658616	-0.000603477	0.0056	FALSE	FALSE	8.335743759	0.725183207	0.729842769
551	1	8450	1600	40.66239476	5.456315858	3.553929949	-0.011388748	0.0056	FALSE	FALSE	8.02569466	0.695983283	0.600617576
552	1	8450	2400	47.90658529	5.070336173	1.999797327	-2.99E-09	0.0056	FALSE	TRUE	6.794525706	0.515347586	0.487856169
553	1	8450	3200	63.61921325	4.953642462	7.046839046	-1.067032143	0.0056	FALSE	FALSE	8.482310452	0.56303044	0.499349756
554	1	8450	4000	41.90997838	5.463860998	4.786927495	-0.000908621	0.0056	FALSE	FALSE	8.144444952	0.650164255	0.470771107
555	1	8450	4800	149.7004937	3.197307936	3.053724043	-0.457525893	0.0056	FALSE	FALSE	7.936128011	0.638825986	0.437998853
556	1	8450	5600	41.92458657	5.654603699	4.39548811	-0.004392218	0.0056	FALSE	FALSE	7.502332071	0.587881439	0.396528749
557	1	8450	6400	48.33898848	5.43867495	9.076836367	-2.875235714	0.0056	FALSE	FALSE	7.051932709	0.56551554	0.393267055
558	1	11600	0				-9.459405405	0.0111		FALSE	26.2405937	0.592851639	0.487079575
559	1	11600	7200	169.457735	1.81414852	4.327503915	-1.856278378	0.0111	FALSE	FALSE	22.13926708	0.441726503	0.438620128
560	1	11600	8000	86.42016384	4.995014941	4.538370488	-0.005740796	0.0111	FALSE	FALSE	22.4890536	0.464558358	0.506649737
561	1	11600	8800				-9.459405405	0.0111		FALSE	20.80851929	0.536936892	0.523268842
562	1	11600	9600	75.38359876	4.436907717	7.434742929	-0.730876577	0.0111	FALSE	FALSE	17.0505886	0.582134645	0.520162467
563	1	11600	10400	49.59637475	3.462097122	9.614324703	-0.681011802	0.0111	FALSE	FALSE	10.40928184	0.681849278	0.532587967
564	1	11600	11200	42.60490344	3.529579669	6.739367095	-0.371538919	0.0111	FALSE	FALSE	9.081054363	0.693653502	0.499039118
565	1	11600	12000	41.56802421	3.591809694	5.735221297	-0.196376396	0.0111	FALSE	FALSE	8.373165372	0.64581533	0.420137197
566	1	11600	12800				-9.459279279	0.0111		FALSE	7.946679259	0.605587776	0.379909643
567	1	11600	13600	43.88042913	3.780664761	6.084510277	-0.018548009	0.0111	FALSE	FALSE	9.412741056	0.777059667	0.446075427
568	1	11600	800	275.0216294	0.740434365	7.620928826	-5.825751351	0.0111	FALSE	FALSE	28.32474741	0.645038736	0.527773086
569	1	11600	1600				-9.459288288	0.0111		FALSE	27.88557704	0.665851447	0.551226216
570	1	11600	2400	999	999	999	-4.948896396	0.0111	FALSE	FALSE	10.39207352	0.679208859	0.491894456
571	1	11600	3200	96.07206664	5.379581766	10.02044235	-0.826208018	0.0111	FALSE	FALSE	5.900911319	0.566136815	0.401809586
572	1	11600	4000	84.62813008	5.451244777	1.802796233	-0.014012261	0.0111	FALSE	FALSE	5.566187585	0.590055901	0.369037331
573	1	11600	4800	116.2732129	5.00044401	8.176822944	-0.272404955	0.0111	FALSE	FALSE	7.74338301	0.631681324	0.453686046
574	1	11600	5600	112.51653	4.971534426	6.186982812	-0.375369459	0.0111	FALSE	FALSE	8.789653345	0.619255825	0.419981879
575	1	11600	6400	109.3031389	4.93461064	6.746809835	-1.636803604	0.0111	FALSE	FALSE	15.15749568	0.569087871	0.432562697
576	2	-14400	-14400	2.587948533	4.709967931	2.387514587	-7.27E-12	0.00116	TRUE	TRUE	7.174794962	0.109189076	0.075795546
577	2	-13600	-11200	2.500135111	4.723282976	4.932166877	-0.004440156	0.00116	FALSE	FALSE	4.679777351	0.116799694	0.039606279
578	2	-14400	-10400	2.482067082	4.733474326	3.960943311	-1.10E-05	0.00116	FALSE	FALSE	4.396082382	0.141029418	0.034636079
579	2	-13600	-10400	2.498301619	4.723948145	2.19304051	-4.94E-10	0.00116	TRUE	TRUE	4.50756282	0.125186906	0.04690626
580	2	-14400	-9600	2.473757592	4.73237938	2.288425466	-5.68E-10	0.00116	TRUE	TRUE	4.754290132	0.099403995	0.042557335
581	2	-13600	-9600	2.445299077	4.739509722	1.923914967	-2.11E-10	0.00116	TRUE	TRUE	4.583901518	0.07781469	0.04193606
582	2	-14400	-8800	2.435935147	4.746181543	1.971114942	-8.37E-10	0.00116	TRUE	TRUE	4.955933698	0.15065918	0.050478591
583	2	-13600	-8800	2.442585706	4.746318085	2.223045979	-4.57E-10	0.00116	TRUE	TRUE	4.584516417	0.084959352	0.061661541
584	2	-14400	-8000	2.457999356	4.749796092	2.062249909	-7.18E-10	0.00116	TRUE	TRUE	5.180378044	0.174888904	0.047061579
585	2	-13600	-8000	2.510069493	4.743476168	2.222934331	-3.91E-10	0.00116	TRUE	TRUE	5.356075095	0.188712272	0.071912578
586	2	-14400	-7200	2.474475884	4.76143347	1.968867474	-4.06E-10	0.00116	TRUE	TRUE	5.357556589	0.235152576	0.046129666
587	2	-13600	-14400	2.762345385	4.643585049	2.442498754	-8.10E-10	0.00116	TRUE	TRUE	7.769291687	0.116333738	0.077193415
588	2	-13600	-7200	2.348638814	4.867781288	2.141529739	-2.03E-10	0.00116	FALSE	TRUE	5.210438642	0.174422947	0.059487078
589	2	-14400	-6400	2.438524831	4.775674189	2.120741201	-1.72E-10	0.00116	TRUE	TRUE	5.121470661	0.258916343	0.061972178
590	2	-13600	-6400	2.458489049	4.764869534	2.008087505	-5.65E-10	0.00116	TRUE	TRUE	4.881744926	0.212010083	0.063370047
591	2	-14400	-5600	2.437807466	4.772625164	1.913963587	-4.82E-10	0.00116	TRUE	TRUE	4.909907843	0.208282433	0.064923234
592	2	-13600	-5600	2.452952363	4.750579193	5.03868366	-1.791434483	0.00116	FALSE	FALSE	4.700780873	0.205176058	0.05684666
593	2	-14400	-4800	2.430948852	4.779547727	2.02223793	-4.52E-10	0.00116	TRUE	TRUE	4.097385097	0.130778381	0.035102036
594	2	-13600	-4800	2.44012832	4.776220291	2.025421468	-5.88E-10	0.00116	TRUE	TRUE	4.493813693	0.132797525	0.045819029
595	2	-14400	-4000	2.437724206	4.789596842	2.026563165	-5.67E-10	0.00116	TRUE	TRUE	4.819917247	0.108723119	0.043333929
596	2	-13600	-4000	2.442256337	4.780652563	2.087942749	-3.61E-10	0.00116	TRUE	TRUE	4.534622241	0.097850808	0.033548848
597	2	-14400	-3200	2.437682166	4.785050313	2.266110273	-2.45E-10	0.00116	TRUE	TRUE	6.287138063	0.091482739	0.062438134
598	2	-14400	-13600	2.437793423	4.687994637	4.799562763	-2.730838793	0.00116	FALSE	FALSE	6.819082807	0.083250846	0.064457278
599	2	-13600	-3200	2.458659976	4.783249877	4.001145632	-2.15E-07	0.00116	FALSE	FALSE	6.433271343	0.104529513	0.067718972
600	2	-14400	-2400	2.418344653	4.791612916	2.100924409	-1.02E-10	0.00116	TRUE	TRUE	6.090889598	0.076416821	0.060884947
601	2	-13600	-2400	2.460727715	4.783491455	2.071902571	-2.32E-10	0.00116	TRUE	TRUE	6.630296304	0.077193415	0.059797716
602	2	-14400	-1600	2.437273697	4.804403718	2.00217919	-7.58E-11	0.00116	TRUE	TRUE	6.257776184	0.046440304	0.072067896
603	2	-13600	-1600	2.478567755	4.78981152	1.991876639	-7.47E-10	0.00116	TRUE	TRUE	6.595343677	0.040382873	0.073465765
604	2	-14400	-800	2.414499389	4.812181438	2.077219234	7.16E-11	0.00116	TRUE	TRUE	6.316223578	0.058710485	0.118974156
605	2	-13600	-800	2.469733585	4.807909047	1.984719054	8.72E-11	0.00116	TRUE	TRUE	6.21827223	0.054050922	0.125031587
606	2	-13600	-13600	2.47768916	4.71766974	4.863051528	-4.06E-05	0.00116	FALSE	FALSE	7.161804845	0.095210389	0.081387021
607	2	-14400	-12800	2.444362378	4.737144671	2.015994988	-2.57E-10	0.00116	TRUE	TRUE	5.206149469	0.121769894	0.037897773
608	2	-13600	-12800	2.44028645	4.727189275	2.060972814	-5.39E-10	0.00116	TRUE	TRUE	5.586773322	0.129069875	0.068340247
609	2	-14400	-12000	2.477163929	4.72822197	1.899467011	-3.18E-10	0.00116	TRUE	TRUE	4.471956213	0.123167762	0.04442116
610	2	-13600	-12000	2.453224882	4.727016557	2.015738068	-3.24E-10	0.00116	TRUE	TRUE	4.862621377	0.143669836	0.051565822
611	2	-14400	-11200	2.495160191	4.724410777	3.314517288	-5.40E-07	0.00116	FALSE	FALSE	4.283161026	0.141650693	0.036810542
612	2	-12400	-14400	4.197607616	4.504816814	2.104080813	-4.74E-10	0.00227	TRUE	TRUE	8.398963371	0.139631549	0.081852977
613	2	-11200	-11200	5.509534692	5.117861741	2.266124793	-0.020825339	0.00227	FALSE	FALSE	5.247326472	0.075640227	0.05808921
614	2	-12400	-10400	4.241300749	4.516385439	3.882088312	-2.16E-06	0.00227	FALSE	FALSE	4.987814812	0.061350903	0.055448791
615	2	-11200	-10400	6.311380609	4.885438943	2.12165072	-0.019985938	0.00227	FALSE	FALSE	5.547614983	0.077659371	0.074242359
616	2	-12400	-9600	4.274012488	4.51596034	2.080149692	-1.22E-10	0.00227	TRUE	TRUE	5.035322387	0.068806203	0.089463595
617	2	-11200	-9600	6.170924464	4.898417158	2.394309898	-0.019188771	0.00227	FALSE	FALSE	5.190711134	0.047216898	0.095676345
618	2	-12400	-8800	4.223690387	4.535910793	2.149979035	-2.09E-10	0.00227	TRUE	TRUE	4.813555024	0.057001978	0.084648714
619	2	-11200	-8800	6.328599302	4.876773473	2.596547461	-0.017921075	0.00227	FALSE	FALSE	5.031569524	0.052031779	0.088221046
620	2	-12400	-8000	4.221705288	4.539504052	2.095166924	-3.17E-11	0.00227	TRUE	TRUE	4.978624615	0.081387021	0.086046583
621	2	-11200	-8000	6.182816896	4.948761257	4.730740169	-0.016699198	0.00227	FALSE	FALSE	4.986331633	0.084648714	0.087910408
622	2	-12400	-7200	4.308427376	4.540198637	3.393353263	-1.30E-10	0.00227	FALSE	TRUE	4.264629344	0.059642397	0.05684666
623	2	-11200	-14400	5.967295076	5.005305621	2.271495109	-0.017677797	0.00227	FALSE	FALSE	7.70956871	0.146776211	0.090550827
624	2	-11200	-7200	7.172062136	4.418101252	3.432381895	-0.016100546	0.00227	FALSE	FALSE	4.449670823	0.06911684	0.07657214
625	2	-12400	-6400	4.285723341	4.547152639	3.41015462	3.92E-11	0.00227	FALSE	TRUE	4.559287026	0.064923234	0.041159467
626	2	-11200	-6400	9.523380792	3.274441298	2.775475644	-0.015455123	0.00227	FALSE	FALSE	5.252812377	0.086667858	0.05187646
627	2	-12400	-5600	4.280851786	4.557439378	2.214736659	-3.91E-10	0.00227	TRUE	TRUE	5.030939093	0.108412482	0.050944547
628	2	-11200	-5600	8.305278375	3.982434371	3.131129593	-0.014298106	0.00227	FALSE	FALSE	5.387779556	0.101423139	0.036344586
629	2	-12400	-4800	4.302184205	4.555478633	2.421674233	-3.59E-07	0.00227	TRUE	FALSE	5.16811486	0.123012444	0.04566371
630	2	-11200	-4800	8.188779674	3.510877996	3.327900403	-0.022469815	0.00227	FALSE	FALSE	5.330687234	0.06414664	0.021123349
631	2	-12400	-4000	4.415199693	4.496702089	8.464286772	-11.10329956	0.00227	FALSE	FALSE	4.833288694	0.106548657	0.025472274
632	2	-11200	-4000				-440.4140529	0.00227		FALSE	5.91095688	0.059021122	0.022521218
633	2	-12400	-3200	4.423614611	4.558894136	2.81195337	-1.09E-10	0.00227	FALSE	TRUE	4.545106741	0.087444452	0.02842333
634	2	-12400	-13600	4.228553877	4.507465612	2.110915191	-4.09E-10	0.00227	TRUE	TRUE	6.905802438	0.140874099	0.072067896
635	2	-11200	-3200	5.162078989	3.66405566	2.247977685	-0.010634846	0.00227	TRUE	FALSE	5.014134419	0.069738115	0.031840342
636	2	-12400	-2400	4.342906335	4.570940003	2.855750395	-6.01E-10	0.00227	FALSE	TRUE	4.652344554	0.108878438	0.036033948
637	2	-11200	-2400	6.128450432	3.701734781	2.074824121	-0.020006855	0.00227	TRUE	FALSE	4.96400429	0.073621084	0.031995661
638	2	-12400	-1600	4.419801819	4.566092628	2.973513669	1.57E-10	0.00227	FALSE	TRUE	4.494747908	0.06911684	0.050944547
639	2	-11200	-1600	8.21825771	3.390803319	2.142365165	-0.019346084	0.00227	TRUE	FALSE	4.610804972	0.088376364	0.036033948
640	2	-12400	-800	4.492212318	4.558700855	2.107583798	9.43E-12	0.00227	TRUE	TRUE	19.02970315	0.179237828	0.084338077
641	2	-11200	-800	5.866805354	4.328259035	2.683641024	-0.014126154	0.00227	FALSE	FALSE	8.80569231	0.209369664	0.046595623
642	2	-11200	-13600	999	999	999	-0.019182392	0.00227	FALSE	FALSE	7.212707788	0.113072044	0.079367877
643	2	-12400	-12800	4.175578131	4.510482542	2.080981531	-3.70E-10	0.00227	TRUE	TRUE	5.623671084	0.16541446	0.060884947
644	2	-11200	-12800	999	999	999	-0.019850313	0.00227	FALSE	FALSE	7.029635957	0.110276307	0.069427478
645	2	-12400	-12000	4.246876205	4.50524884	2.065267583	-6.71E-10	0.00227	TRUE	TRUE	5.363319825	0.133729437	0.057157297
646	2	-11200	-12000	6.164865156	4.858861347	4.275223473	-0.020798366	0.00227	FALSE	FALSE	6.778834016	0.100335907	0.078591284
647	2	-12400	-11200	4.241192496	4.510983762	2.10534248	-4.03E-10	0.00227	TRUE	TRUE	5.013059898	0.052031779	0.07160194
648	2	-9850	-14400	6.21244568	4.315681128	8.975264137	-22.04491124	0.00338	FALSE	FALSE	7.26178443	0.114159275	0.072689171
649	2	-9850	-7200				-295.5022781	0.00338		FALSE	4.3459884	0.079523196	0.054827516
650	2	-9850	-6400	6.205573674	4.454713715	2.091084988	9.76E-12	0.00338	TRUE	TRUE	4.898381007	0.086357221	0.049701997
651	2	-9850	-5600	6.223220187	4.469088091	2.061371913	-9.77E-11	0.00338	TRUE	TRUE	5.229344576	0.087755089	0.041625423
652	2	-9850	-4800	6.277463683	4.466274009	3.898336667	-8.04E-09	0.00338	FALSE	TRUE	5.405198064	0.080765746	0.039140323
653	2	-9850	-4000	6.293079518	4.468953666	4.821601421	-0.000128709	0.00338	FALSE	FALSE	5.372876245	0.09256997	0.035878629
654	2	-9850	-3200	6.225963144	4.480652649	2.010582774	-9.41E-11	0.00338	TRUE	TRUE	5.19200008	0.104840151	0.017085062
655	2	-9850	-2400	6.260137029	4.474482364	3.928426352	-6.40E-06	0.00338	FALSE	FALSE	4.925612448	0.088997639	0.028112692
656	2	-9850	-1600	6.312914942	4.475073248	2.963001164	-2.08E-06	0.00338	FALSE	FALSE	4.693294133	0.095365708	0.029821198
657	2	-9850	-800				-295.7851775	0.00338		FALSE	4.607441176	0.198342034	0.031219067
658	2	-9850	-13600	6.022796544	4.412285141	2.135236624	-2.14E-10	0.00338	TRUE	TRUE	6.696123781	0.084648714	0.057933891
659	2	-9850	-12800	6.210203378	4.350373634	8.217469757	-12.56835503	0.00338	FALSE	FALSE	7.210406173	0.092104014	0.049080723
660	2	-9850	-12000				-294.9100592	0.00338		FALSE	7.277573136	0.113538	0.064457278
661	2	-9850	-11200	5.957694268	4.44290817	1.987672255	-2.48E-10	0.00338	TRUE	TRUE	5.917910313	0.142893243	0.060729628
662	2	-9850	-10400	6.005510159	4.441946354	3.354334314	-2.75E-06	0.00338	FALSE	FALSE	5.963873997	0.166346373	0.052963691
663	2	-9850	-9600	6.060853039	4.44675545	3.819816284	-9.26E-06	0.00338	FALSE	FALSE	5.692252265	0.147242168	0.063525366
664	2	-9850	-8800	6.089884537	4.427244484	6.050731876	-3.285550296	0.00338	FALSE	FALSE	5.322014356	0.129535831	0.068495565
665	2	-9850	-8000	6.108248805	4.448121746	3.294487061	-1.22E-10	0.00338	FALSE	TRUE	4.963166834	0.141184737	0.072533853
666	2	-8000	-14400	8.36044465	4.250679024	5.893971908	-14.03246771	0.00449	FALSE	FALSE	6.035601023	0.062748772	0.035257354
667	2	-8000	-7200	8.347200728	4.363436761	3.636919752	-5.90E-07	0.00449	FALSE	FALSE	8.752518863	0.02966588	0.088376364
668	2	-8000	-6400	8.215100339	4.392424793	3.569657458	-4.82E-11	0.00449	FALSE	TRUE	8.337786795	0.062593453	0.075795546
669	2	-8000	-5600	8.518764785	4.409519341	2.843103538	-0.171049911	0.00449	FALSE	FALSE	8.39761983	0.067253015	0.086046583
670	2	-8000	-4800	8.283948963	4.369979856	7.425564034	-3.883109131	0.00449	FALSE	FALSE	8.991849533	0.177374003	0.094589114
671	2	-8000	-4000	8.186349372	4.411490977	2.088901639	-1.24E-10	0.00449	TRUE	TRUE	5.40521383	0.17783996	0.063525366
672	2	-8000	-3200	8.239872892	4.411260873	2.180593501	-1.82E-10	0.00449	TRUE	TRUE	5.439579179	0.138854955	0.051255185
673	2	-8000	-2400	8.389453246	4.386366849	4.59318185	-3.832207127	0.00449	FALSE	FALSE	5.363537557	0.13217625	0.036344586
674	2	-8000	-1600	8.576541879	4.397187512	3.353022593	-3.05E-05	0.00449	FALSE	FALSE	5.158778337	0.174422947	0.04442116
675	2	-8000	-800	8.509375185	4.410121815	2.444207156	-1.74E-10	0.00449	TRUE	TRUE	5.427571894	0.196944165	0.040072235
676	2	-8000	-13600	7.933459272	4.361894201	3.755567529	-8.73E-07	0.00449	FALSE	FALSE	7.327181278	0.066321103	0.029044605
677	2	-8000	-12800	7.968374784	4.362859162	3.617805061	-6.81E-06	0.00449	FALSE	FALSE	6.828468824	0.060418991	0.033082892
678	2	-8000	-12000	8.35314295	4.213767443	9.572255984	-28.85886414	0.00449	FALSE	FALSE	5.328443925	0.098161445	0.02345313
679	2	-8000	-11200	7.878061897	4.392128597	3.27862924	-4.38E-07	0.00449	FALSE	FALSE	5.430800817	0.141495374	0.016463787
680	2	-8000	-10400	7.89664145	4.384896569	2.044966366	-3.43E-10	0.00449	TRUE	TRUE	5.356681467	0.163550635	0.041625423
681	2	-8000	-9600	7.944652637	4.391970739	4.427338116	-9.25E-05	0.00449	FALSE	FALSE	5.232270023	0.164637867	0.058399847
682	2	-8000	-8800	8.051011899	4.389547974	2.446809365	-1.36E-08	0.00449	TRUE	TRUE	4.978240762	0.117886925	0.059487078
683	2	-8000	-8000	8.124985783	4.391448509	2.810043705	-1.73E-05	0.00449	FALSE	FALSE	8.848954131	0.042402017	0.092725289
684	2	-5950	-14400	10.0031623	4.313184029	2.348182599	-2.65E-10	0.0056	TRUE	TRUE	6.463654095	0.070204071	0.053274329
685	2	-5950	-7200	10.18948071	4.330442099	2.4508437	-2.21E-10	0.0056	TRUE	TRUE	7.428309259	0.043333929	0.066165784
686	2	-5950	-6400	10.15330406	4.358908214	2.391808272	-2.32E-10	0.0056	TRUE	TRUE	8.3540307	0.060574309	0.071757259
687	2	-5950	-5600	10.15302104	4.359583302	3.185829976	-3.73E-10	0.0056	FALSE	TRUE	7.318945545	0.116955013	0.065233872
688	2	-5950	-4800	10.2685453	4.363036765	2.155802037	-7.44E-11	0.0056	TRUE	TRUE	4.116238248	0.146154936	0.046595623
689	2	-5950	-4000	10.26866905	4.362575815	2.131540993	-1.36E-10	0.0056	TRUE	TRUE	4.358106649	0.19383779	0.059797716
690	2	-5950	-3200	10.27257025	4.361192281	4.310452692	-0.000237213	0.0056	FALSE	FALSE	4.479538396	0.20129309	0.062904091
691	2	-5950	-2400	10.29878858	4.364655071	2.090975602	-3.06E-10	0.0056	TRUE	TRUE	4.941275336	0.214184545	0.070825346
692	2	-5950	-1600	10.36176205	4.354328352	6.356974377	-1.356284286	0.0056	FALSE	FALSE	4.516365873	0.15438683	0.07408704
693	2	-5950	-800	10.89407299	4.225728348	7.428711133	-15.883375	0.0056	FALSE	FALSE	3.73640915	0.146776211	0.079833833
694	2	-5950	-13600	10.30328596	4.23063477	6.18012045	-14.78101429	0.0056	FALSE	FALSE	6.32936054	0.081231702	0.050323272
695	2	-5950	-12800	10.38449615	4.216565352	6.105707827	-11.20258929	0.0056	FALSE	FALSE	5.55737293	0.11726565	0.040227554
696	2	-5950	-12000	9.893352873	4.33796276	3.1669604	-2.52E-06	0.0056	FALSE	FALSE	4.832076315	0.115557144	0.009940399
697	2	-5950	-11200	9.893938898	4.342635624	2.029315117	-4.12E-10	0.0056	TRUE	TRUE	4.444880259	0.131710293	0.010716993
698	2	-5950	-10400	9.903780182	4.344853257	2.677889779	-7.50E-07	0.0056	FALSE	FALSE	4.548811384	0.114003957	0.031219067
699	2	-5950	-9600	10.05214181	4.339986443	3.455047341	-9.68E-07	0.0056	FALSE	FALSE	4.529014986	0.111984813	0.041314785
700	2	-5950	-8800	10.0854814	4.340568414	3.569746198	-0.000555394	0.0056	FALSE	FALSE	4.714814617	0.09505507	0.056536022
701	2	-5950	-8000	10.11166827	4.346959749	2.407310389	-4.29E-10	0.0056	TRUE	TRUE	4.821700727	0.101578457	0.056380703
702	2	-2800	-14400	19.96684849	4.207289705	2.190283947	-2.17E-10	0.0111	TRUE	TRUE	12.63194732	0.171937848	0.09381252
703	2	-2800	-7200	21.5796935	4.131461737	6.986342249	-5.085042342	0.0111	FALSE	FALSE	4.140704938	0.211078171	0.063370047
704	2	-2800	-6400	20.67225294	4.243758405	6.051504505	-0.639201081	0.0111	FALSE	FALSE	3.720482875	0.210456896	0.041159467
705	2	-2800	-5600	22.4778218	4.041066634	6.623137842	-16.63330631	0.0111	FALSE	FALSE	7.241517876	0.230337695	0.042557335
706	2	-2800	-4800	21.31578357	4.185939135	7.881257676	-3.727226126	0.0111	FALSE	FALSE	7.16432801	0.236084488	0.045819029
707	2	-2800	-4000	20.83205031	4.230468425	9.861273714	-4.255992793	0.0111	FALSE	FALSE	3.599247856	0.180946335	0.034325442
708	2	-2800	-3200	20.94250879	4.223679663	6.070207543	-1.689345045	0.0111	FALSE	FALSE	3.439570249	0.125342225	0.035567992
709	2	-2800	-2400	20.90232098	4.248753831	4.267200749	-0.00550638	0.0111	FALSE	FALSE	3.709700383	0.139942187	0.039606279
710	2	-2800	-1600	21.11881485	4.250432866	4.92593686	-0.059420937	0.0111	FALSE	FALSE	4.014967475	0.107325251	0.050323272
711	2	-2800	-800	21.09465741	4.257515741	2.718905201	-0.058112505	0.0111	FALSE	FALSE	5.24239409	0.115557144	0.054982835
712	2	-2800	-13600	23.28885485	3.811549658	6.197527996	-21.38773874	0.0111	FALSE	FALSE	12.56044115	0.208127114	0.078901921
713	2	-2800	-12800	19.88167083	4.222899697	3.951814027	-0.000435244	0.0111	FALSE	FALSE	11.99408452	0.181412291	0.07657214
714	2	-2800	-12000	19.98307203	4.20128685	4.722722875	-0.561373153	0.0111	FALSE	FALSE	4.740994048	0.159201711	0.021899943
715	2	-2800	-11200	20.18446447	4.209689038	8.939317197	-4.491254054	0.0111	FALSE	FALSE	3.679672802	0.097695489	0.014444643
716	2	-2800	-10400	20.26558557	4.219764073	2.783838563	-4.53E-05	0.0111	FALSE	FALSE	4.095810945	0.120216706	0.031374386
717	2	-2800	-9600	20.2894207	4.227153326	3.151594938	-4.01E-05	0.0111	FALSE	FALSE	4.039864358	0.14444643	0.043799885
718	2	-2800	-8800	20.43862616	4.231401822	2.960060612	-8.38E-06	0.0111	FALSE	FALSE	4.06407917	0.129069875	0.051410504
719	2	-2800	-8000	20.6592314	4.208314676	6.092421442	-1.450692793	0.0111	FALSE	FALSE	4.15911989	0.175665497	0.062438134
720	2	0	-14400	2.478300163	4.797097427	1.9740723	6.40E-10	0.00116	TRUE	TRUE	5.272706992	0.158580436	0.07657214
721	2	800	-11200	2.546911122	4.754111496	4.129748737	-1.20E-05	0.00116	FALSE	FALSE	4.057739256	0.057467935	0.079212558
722	2	0	-10400	2.401355085	4.825275678	2.087871427	6.69E-10	0.00116	TRUE	TRUE	3.737922337	0.062904091	0.028733967
723	2	800	-10400	2.467717964	4.807093588	2.044692445	6.03E-10	0.00116	TRUE	TRUE	3.849685033	0.079989152	0.039295642
724	2	0	-9600	2.431476161	4.837322156	2.056936061	4.50E-10	0.00116	FALSE	TRUE	3.856817773	0.122391169	0.032306298
725	2	800	-9600	2.502989536	4.819754994	2.20199926	3.54E-10	0.00116	TRUE	TRUE	3.859021537	0.13947623	0.02842333
726	2	0	-8800	2.471100951	4.84642416	2.250324621	5.17E-10	0.00116	FALSE	TRUE	4.221952083	0.20377819	0.045197754
727	2	800	-8800	2.423727901	4.847350563	2.274948855	5.38E-10	0.00116	FALSE	TRUE	3.934863914	0.169918704	0.044576479
728	2	0	-8000	2.464413194	4.850569257	2.128425177	6.35E-10	0.00116	FALSE	TRUE	4.386698932	0.257207837	0.052342416
729	2	800	-8000	2.603351349	4.6608221	9.991405746	-95.33155172	0.00116	FALSE	FALSE	3.89684453	0.182188885	0.023919086
730	2	0	-7200	2.8633298	4.654974005	2.166411704	5.57E-10	0.00116	TRUE	TRUE	4.269431272	0.204865421	0.039761598
731	2	800	-14400	2.51447394	4.791774286	1.916346474	4.59E-10	0.00116	TRUE	TRUE	5.184484975	0.109033757	0.05311901
732	2	800	-7200	2.823784254	4.852170711	4.35754608	-0.001802769	0.00116	FALSE	FALSE	4.143843402	0.210612214	0.041004148
733	2	0	-6400	3.139998322	4.603202209	2.037172923	-2.51E-08	0.00116	TRUE	TRUE	7.662898995	0.261401443	0.063680684
734	2	800	-6400	3.041845206	4.680489738	2.449190368	-0.000121965	0.00116	TRUE	FALSE	4.435726614	0.237637675	0.085891264
735	2	0	-5600	2.908165921	4.779450165	2.100973424	-2.61E-07	0.00116	TRUE	FALSE	7.90964835	0.23825895	0.089618914
736	2	800	-5600	2.934443549	4.770471639	2.302822279	-1.33E-08	0.00116	TRUE	TRUE	7.880562358	0.213407952	0.094899751
737	2	0	-4800	3.000028761	4.757134643	1.994992438	-7.74E-08	0.00116	TRUE	TRUE	8.074878219	0.190731415	0.090861464
738	2	800	-4800	3.071691575	4.65738316	2.125920735	2.31E-10	0.00116	TRUE	TRUE	7.982815748	0.179393147	0.104840151
739	2	0	-4000	3.041238489	4.730575652	2.207527045	2.12E-10	0.00116	TRUE	TRUE	8.336795292	0.135903899	0.084182758
740	2	800	-4000	2.958839071	4.746851847	2.085654848	-1.35E-10	0.00116	TRUE	TRUE	9.656014879	0.160754898	0.136991131
741	2	0	-3200	3.190722796	4.641851093	2.055228669	6.15E-10	0.00116	TRUE	TRUE	13.16586184	0.162308086	0.106703976
742	2	0	-13600	2.397236265	4.810488083	2.030042625	4.30E-10	0.00116	TRUE	TRUE	5.109920737	0.075484909	0.072378534
743	2	800	-3200	2.924143941	4.771830602	2.072112858	-4.32E-08	0.00116	TRUE	TRUE	10.22720786	0.173491035	0.142427287
744	2	0	-2400	2.982709766	4.72763764	2.235564911	3.89E-10	0.00116	TRUE	TRUE	10.24692991	0.150814499	0.091638058
745	2	800	-2400	3.061879012	4.728122558	2.256355774	3.43E-10	0.00116	TRUE	TRUE	11.04189705	0.136369856	0.117886925
746	2	0	-1600	3.237705242	4.595942749	2.339356471	3.98E-10	0.00116	TRUE	TRUE	11.4767072	0.154697467	0.103442282
747	2	800	-1600	3.39955449	4.657132811	2.426142696	5.95E-10	0.00116	TRUE	TRUE	11.30092687	0.140874099	0.108101845
748	2	0	-800	2.943974977	4.779713286	2.171685179	1.98E-10	0.00116	TRUE	TRUE	11.54115554	0.220397295	0.08278489
749	2	800	-800	3.077289591	4.71166083	2.197915715	2.34E-10	0.00116	TRUE	TRUE	11.75950614	0.179859103	0.096918895
750	2	800	-13600	2.494875583	4.772867035	1.974624599	8.88E-10	0.00116	TRUE	TRUE	4.515844965	0.104374195	0.068495565
751	2	0	-12800	2.443294294	4.796187491	1.999079749	4.39E-10	0.00116	TRUE	TRUE	4.40358478	0.077038096	0.073465765
752	2	800	-12800	2.494817	4.689874664	5.223433311	-16.05223276	0.00116	FALSE	FALSE	4.411581491	0.092725289	0.077504052
753	2	0	-12000	2.475363117	4.792536923	2.119166433	4.88E-10	0.00116	TRUE	TRUE	4.040455087	0.064457278	0.069427478
754	2	800	-12000	2.483322761	4.753065217	2.307844615	6.94E-10	0.00116	TRUE	TRUE	4.52450151	0.084338077	0.084804033
755	2	0	-11200	2.42589029	4.814775811	2.067886235	5.95E-10	0.00116	TRUE	TRUE	3.89533314	0.052808372	0.048925404
756	2	2000	-14400	4.722024512	4.365651355	4.538016742	-26.13214978	0.00227	FALSE	FALSE	4.987524226	0.07160194	0.059176441
757	2	3200	-11200	7.086905945	4.733421916	2.58367229	-1.82E-05	0.00227	FALSE	FALSE	4.279968266	0.102044414	0.061506222
758	2	2000	-10400	4.48388825	4.590239443	2.090784182	-1.61E-10	0.00227	TRUE	TRUE	4.008478254	0.1185082	0.058710485
759	2	3200	-10400	7.900568619	4.582539496	2.174474077	1.07E-10	0.00227	TRUE	TRUE	3.843985092	0.083561483	0.037897773
760	2	2000	-9600	4.484979824	4.595694748	1.984595665	1.25E-10	0.00227	TRUE	TRUE	3.560427712	0.086823177	0.034014805
761	2	3200	-9600	8.655474408	4.425385916	3.917359274	-0.004969577	0.00227	FALSE	FALSE	3.617256574	0.12969115	0.015687193
762	2	2000	-8800	4.531851683	4.565186863	2.081546172	4.45E-11	0.00227	TRUE	TRUE	3.410564208	0.135282624	0.015531874
763	2	3200	-8800	8.412073493	4.366818636	2.149962136	1.12E-10	0.00227	TRUE	TRUE	3.600711552	0.131244337	0.01599783
764	2	2000	-8000	5.213823636	4.402367143	2.19686566	1.86E-10	0.00227	TRUE	TRUE	3.596681552	0.183276116	0.023763768
765	2	3200	-8000	6.720867402	4.61072342	3.06947736	-3.51E-09	0.00227	FALSE	TRUE	3.66372904	0.129225193	0.017861655
766	2	2000	-7200	5.900760982	4.300666056	2.149324946	2.26E-10	0.00227	TRUE	TRUE	3.885576378	0.193061196	0.044576479
767	2	3200	-14400	999	999	999	1.65E-10	0.00227	FALSE	TRUE	4.855991014	0.117576288	0.062748772
768	2	3200	-7200	11.18495405	3.510915521	2.291755522	2.09E-10	0.00227	TRUE	TRUE	3.821956188	0.09132742	0.042246698
769	2	2000	-6400	5.404422198	4.435181135	1.956648054	1.67E-10	0.00227	TRUE	TRUE	4.326612621	0.191818647	0.101423139
770	2	3200	-6400	8.936481868	4.498934007	2.325098634	-1.94E-09	0.00227	TRUE	TRUE	4.098135573	0.119129475	0.094123158
771	2	2000	-5600	5.415417331	4.413315422	2.067317998	-1.77E-09	0.00227	TRUE	TRUE	4.822273387	0.225678132	0.143825155
772	2	3200	-5600	8.262309049	4.622705643	2.034093984	-1.72E-09	0.00227	TRUE	TRUE	4.398645165	0.161997448	0.147086849
773	2	2000	-4800	5.930137228	4.348370604	1.905496347	-1.73E-09	0.00227	TRUE	TRUE	5.233473458	0.180791016	0.156405973
774	2	3200	-4800	8.483014879	4.564547139	2.035792618	-1.74E-09	0.00227	TRUE	TRUE	4.732518744	0.148484717	0.165569779
775	2	2000	-4000	5.555910578	4.466885158	2.033119477	-1.63E-09	0.00227	TRUE	TRUE	6.247147804	0.181101653	0.160133623
776	2	3200	-4000	8.684417582	4.535908417	2.101429271	-1.61E-09	0.00227	TRUE	TRUE	5.167567437	0.160599579	0.161376173
777	2	2000	-3200	5.526143861	4.487939993	2.133349629	-1.72E-08	0.00227	TRUE	TRUE	10.73456594	0.14568898	0.166191054
778	2	2000	-13600	4.424044629	4.517438835	2.213445507	4.11E-10	0.00227	TRUE	TRUE	5.051585789	0.091016783	0.09008487
779	2	3200	-3200	8.475261899	4.575771636	4.831359892	-0.000556932	0.00227	FALSE	FALSE	5.25211452	0.126740094	0.10623802
780	2	2000	-2400	5.569472828	4.491628916	2.372714261	-2.44E-08	0.00227	TRUE	TRUE	10.97857582	0.093501883	0.160599579
781	2	3200	-2400	8.525655396	4.556646943	2.211513769	-1.78E-09	0.00227	TRUE	TRUE	10.19822053	0.118663519	0.125342225
782	2	2000	-1600	5.792917513	4.39193876	5.209271292	-0.006717489	0.00227	FALSE	FALSE	10.70923704	0.060108353	0.114625232
783	2	3200	-1600	8.409931952	4.549413651	2.019267724	-1.72E-09	0.00227	TRUE	TRUE	8.99135618	0.111208219	0.072067896
784	2	2000	-800	5.818172983	4.364755569	2.087283182	-1.63E-09	0.00227	TRUE	TRUE	10.24652994	0.094899751	0.101423139
785	2	3200	-800	8.45337529	4.532352318	2.145317668	-1.86E-08	0.00227	TRUE	TRUE	6.026418494	0.173335716	0.080144471
786	2	3200	-13600	999	999	999	5.98E-11	0.00227	FALSE	TRUE	4.984702509	0.114935869	0.091948695
787	2	2000	-12800	5.05153232	4.443849968	5.47341029	-0.032227009	0.00227	FALSE	FALSE	4.557364378	0.07905724	0.091948695
788	2	3200	-12800	9.189920062	4.279007828	3.73079649	-1.40E-06	0.00227	FALSE	FALSE	4.603943763	0.114469913	0.098161445
789	2	2000	-12000	999	999	999	-0.024819132	0.00227	FALSE	FALSE	4.729322628	0.086512539	0.09008487
790	2	3200	-12000	8.186530135	4.508700307	2.375257987	4.68E-10	0.00227	TRUE	TRUE	4.23929833	0.131554975	0.091638058
791	2	2000	-11200	4.745022817	4.59349834	2.071731432	9.58E-11	0.00227	TRUE	TRUE	4.189707539	0.104374195	0.082940208
792	2	4550	-14400	6.469863379	4.481202549	2.033539301	-1.45E-09	0.00338	TRUE	TRUE	5.185061612	0.098938039	0.04317861
793	2	4550	-7200	6.69171439	4.507462795	2.235920456	-1.38E-09	0.00338	TRUE	TRUE	4.271249183	0.144912386	0.029355242
794	2	4550	-6400	8.392469259	4.22707335	1.980030825	-1.46E-09	0.00338	TRUE	TRUE	4.133545115	0.142271968	0.067563653
795	2	4550	-5600	8.21469178	4.338997996	2.07462863	-3.53E-09	0.00338	TRUE	TRUE	4.446774398	0.152057049	0.071912578
796	2	4550	-4800	7.947505014	4.438331568	2.073193403	-1.54E-09	0.00338	TRUE	TRUE	4.769844412	0.192750559	0.086201902
797	2	4550	-4000	7.455954229	4.530144915	3.458533955	-8.57E-05	0.00338	FALSE	FALSE	4.916203967	0.193371834	0.085735946
798	2	4550	-3200	8.0021962	4.407965644	2.046867447	-1.49E-09	0.00338	TRUE	TRUE	4.564166479	0.146310255	0.075640227
799	2	4550	-2400	8.102931929	4.370073167	2.032566912	-1.51E-09	0.00338	TRUE	TRUE	4.714949258	0.107014613	0.058555166
800	2	4550	-1600	8.182855704	4.357281386	2.105734722	-1.67E-09	0.00338	TRUE	TRUE	4.475137641	0.14071878	0.052497735
801	2	4550	-800	7.971529602	4.397534795	2.009819121	-1.66E-09	0.00338	TRUE	TRUE	4.479570054	0.201137771	0.067718972
802	2	4550	-13600	6.508931766	4.476889056	2.042988617	-1.64E-09	0.00338	TRUE	TRUE	5.116365978	0.083406165	0.04690626
803	2	4550	-12800				-295.7371598	0.00338		FALSE	4.784404573	0.068029609	0.052342416
804	2	4550	-12000	6.498206363	4.485113688	2.035552933	-1.41E-09	0.00338	TRUE	TRUE	4.770849811	0.215427095	0.039916917
805	2	4550	-11200	6.578642581	4.485287699	2.090980436	-1.49E-09	0.00338	TRUE	TRUE	3.914059748	0.166346373	0.017861655
806	2	4550	-10400	6.524514209	4.511075857	2.136510662	-1.58E-09	0.00338	TRUE	TRUE	4.453245372	0.26916738	0.016619105
807	2	4550	-9600	6.497938534	4.53943852	2.056426008	-1.46E-09	0.00338	TRUE	TRUE	5.01130401	0.263420587	0.016929743
808	2	4550	-8800	6.500836729	4.52938174	3.359428988	-1.11E-06	0.00338	FALSE	FALSE	4.472147931	0.136525174	0.013668049
809	2	4550	-8000	6.537168287	4.52280721	4.634342415	-0.000310874	0.00338	FALSE	FALSE	4.56884589	0.114625232	0.014910599
810	2	6400	-14400	8.437179977	4.416669523	2.048745363	-1.86E-09	0.00449	TRUE	TRUE	5.344381439	0.126895412	0.026559505
811	2	6400	-7200	8.904552343	4.437839531	2.153247174	-1.39E-09	0.00449	TRUE	TRUE	4.977671146	0.100180589	0.021589305
812	2	6400	-6400	8.854349753	4.456970174	2.042446019	-1.35E-09	0.00449	TRUE	TRUE	4.96812775	0.176131454	0.017706337
813	2	6400	-5600	11.48812914	4.097027294	9.158520777	-10.09403786	0.00449	FALSE	FALSE	4.369261226	0.166191054	0.041625423
814	2	6400	-4800	10.93586426	4.256473893	2.00769008	-1.47E-09	0.00449	TRUE	TRUE	4.812088356	0.19880799	0.07284449
815	2	6400	-4000	10.89145965	4.217887783	4.759183497	-4.55054343	0.00449	FALSE	FALSE	5.378198127	0.255965287	0.070204071
816	2	6400	-3200	10.52262128	4.332872526	2.033532919	-1.46E-09	0.00449	TRUE	TRUE	6.033888688	0.199895221	0.123323081
817	2	6400	-2400	10.12332466	4.429990144	2.800280165	-0.000900892	0.00449	FALSE	FALSE	5.532536012	0.139631549	0.125031587
818	2	6400	-1600	10.20753071	4.40285134	2.022962237	-1.46E-09	0.00449	TRUE	TRUE	5.508116772	0.150969817	0.135903899
819	2	6400	-800	10.1075582	4.446560616	2.134578936	-1.55E-09	0.00449	TRUE	TRUE	5.27638911	0.129225193	0.10251037
820	2	6400	-13600	8.41110393	4.41382518	2.07585766	-1.55E-09	0.00449	TRUE	TRUE	5.717986283	0.199273946	0.02593823
821	2	6400	-12800	8.406126843	4.429532629	2.796090954	-1.26E-06	0.00449	FALSE	FALSE	5.544506431	0.24571425	0.021899943
822	2	6400	-12000	8.704625826	4.383447158	7.082950662	-9.477757238	0.00449	FALSE	FALSE	5.250725781	0.230648332	0.021899943
823	2	6400	-11200	8.720432002	4.388916443	3.409779118	-3.217142539	0.00449	FALSE	FALSE	5.196025786	0.267303555	0.019570162
824	2	6400	-10400	8.597716334	4.448978262	5.186263202	-1.020902227	0.00449	FALSE	FALSE	5.358000531	0.31483109	0.019414843
825	2	6400	-9600	8.720860778	4.456525685	2.117265425	-1.30E-09	0.00449	TRUE	TRUE	5.881774958	0.282214154	0.020346755
826	2	6400	-8800	8.737904863	4.46297196	2.142492903	-1.32E-09	0.00449	TRUE	TRUE	5.516799619	0.213718589	0.011338268
827	2	6400	-8000	8.785933599	4.461154419	2.147671608	-1.31E-09	0.00449	TRUE	TRUE	5.538090079	0.223814307	0.010716993
828	2	8450	-14400	10.56846975	4.341636813	6.980060011	-6.313708929	0.0056	FALSE	FALSE	5.69694556	0.204710102	0.034325442
829	2	8450	-7200	11.09867528	4.385510363	4.183671939	-2.54E-09	0.0056	FALSE	TRUE	4.062373038	0.186071853	0.021899943
830	2	8450	-6400	10.9239089	4.417208197	2.245925288	-1.49E-10	0.0056	TRUE	TRUE	4.45971574	0.196478209	0.019104205
831	2	8450	-5600	11.11543551	4.379176811	8.471295346	-4.020505357	0.0056	FALSE	FALSE	4.389718561	0.127672006	0.033548848
832	2	8450	-4800	13.01282461	4.222436196	2.109789783	-1.36E-10	0.0056	TRUE	TRUE	4.78652423	0.19011014	0.040382873
833	2	8450	-4000	12.8251666	4.320054206	2.119406791	-1.79E-10	0.0056	TRUE	TRUE	5.331218075	0.212476039	0.053895604
834	2	8450	-3200	13.2616462	4.214301225	4.916414198	-11.25851786	0.0056	FALSE	FALSE	5.320139782	0.213718589	0.100335907
835	2	8450	-2400	13.27537547	4.240488119	2.020851483	-1.57E-10	0.0056	TRUE	TRUE	6.510907568	0.217756876	0.142893243
836	2	8450	-1600	12.88720684	4.294919046	2.065498713	-2.48E-10	0.0056	TRUE	TRUE	6.551366101	0.338128902	0.146154936
837	2	8450	-800	13.10306246	4.223738272	4.911545333	-5.533948214	0.0056	FALSE	FALSE	6.091436003	0.250529131	0.155474061
838	2	8450	-13600	10.48656531	4.385545808	2.986626985	-1.87E-09	0.0056	FALSE	TRUE	5.416029593	0.154852786	0.037431817
839	2	8450	-12800	10.51624933	4.386713308	2.11076984	-1.53E-09	0.0056	TRUE	TRUE	5.692362458	0.23095897	0.02966588
840	2	8450	-12000	10.51721004	4.38977721	2.129907318	-2.32E-10	0.0056	TRUE	TRUE	5.715833195	0.262022718	0.02966588
841	2	8450	-11200	11.05482485	4.288710613	6.698855947	-14.43719464	0.0056	FALSE	FALSE	5.82622392	0.21356327	0.022055261
842	2	8450	-10400	10.73332828	4.393929627	4.373413231	-0.000498319	0.0056	FALSE	FALSE	4.771199682	0.148640036	0.035567992
843	2	8450	-9600	10.77465705	4.41062408	3.834408512	-2.33E-07	0.0056	FALSE	FALSE	4.398495213	0.161997448	0.025161636
844	2	8450	-8800	15.92994473	3.307824558	10.3589729	-164.6598571	0.0056	FALSE	FALSE	4.715258083	0.186227172	0.030597792
845	2	8450	-8000	11.20468522	4.344001698	9.362344188	-10.83435714	0.0056	FALSE	FALSE	4.856438355	0.248820625	0.034480761
846	2	11600	-14400	23.65145842	3.932263266	6.543606658	-14.09759459	0.0111	FALSE	FALSE	5.014094094	0.133108162	0.04814881
847	2	11600	-7200	22.72728543	4.23051175	7.251201346	-2.23554955	0.0111	FALSE	FALSE	4.556664477	0.260935487	0.035723311
848	2	11600	-6400	41.44882945	2.350409333	10.45235493	-59.22526126	0.0111	FALSE	FALSE	4.481000462	0.270720568	0.022521218
849	2	11600	-5600	22.3070026	4.292851101	8.513975046	-0.24366036	0.0111	FALSE	FALSE	8.641989289	0.29883326	0.088687002
850	2	11600	-4800	22.4825225	4.292932144	3.392138209	-0.000444964	0.0111	FALSE	FALSE	14.12766333	0.292309873	0.180635697
851	2	11600	-4000	26.69728792	4.116642755	6.910167677	-2.770434234	0.0111	FALSE	FALSE	14.22059324	0.348690576	0.187935678
852	2	11600	-3200	25.63521859	4.216630088	9.307909401	-1.7779	0.0111	FALSE	FALSE	14.16230912	0.347913982	0.204244146
853	2	11600	-2400	25.66575861	4.224751196	2.532095769	-7.10E-11	0.0111	FALSE	TRUE	14.9990281	0.285320529	0.244627019
854	2	11600	-1600	999	999	999	-43.43011712	0.0111	FALSE	FALSE	10.66409707	0.277088636	0.203001596
855	2	11600	-800	25.77294887	4.196777959	2.351148493	-1.38E-10	0.0111	TRUE	TRUE	5.952952645	0.195390978	0.179548466
856	2	11600	-13600	21.60610544	4.253598431	2.390426207	-2.29E-08	0.0111	TRUE	TRUE	4.525023934	0.114935869	0.037431817
857	2	11600	-12800	21.6129762	4.202734744	7.510260577	-4.137199099	0.0111	FALSE	FALSE	4.676667449	0.136680493	0.045042435
858	2	11600	-12000	22.35736764	4.133376923	9.4857423	-11.51131532	0.0111	FALSE	FALSE	5.921428318	0.143669836	0.059953034
859	2	11600	-11200	21.72773448	4.264837096	2.444885953	-1.52E-08	0.0111	TRUE	TRUE	7.063845055	0.17659741	0.087133814
860	2	11600	-10400	21.84933506	4.264604887	2.821752558	-0.062439892	0.0111	FALSE	FALSE	6.708781325	0.163550635	0.10499547
861	2	11600	-9600	22.74144718	4.181271908	5.226997475	-6.806206306	0.0111	FALSE	FALSE	6.904466194	0.174733585	0.106082701
862	2	11600	-8800	22.02179589	4.283838072	3.049449247	-6.56E-10	0.0111	FALSE	TRUE	6.788351189	0.219620701	0.106703976
863	2	11600	-8000	22.09126559	4.289570543	2.191117792	-1.25E-10	0.0111	TRUE	TRUE	4.734760281	0.235463213	0.057778572
864	2	-14400	0	2.521651012	4.691134314	5.271043226	-17.80937069	0.00116	FALSE	FALSE	6.301439048	0.049080723	0.126429456
865	2	-13600	3200	2.423338317	4.793120837	2.119111678	1.38E-10	0.00116	TRUE	TRUE	6.210429684	0.213252633	0.192129284
866	2	-14400	4000	2.426591227	4.792417899	1.991447213	3.29E-10	0.00116	TRUE	TRUE	6.24499428	0.188090997	0.219931339
867	2	-13600	4000	2.454028908	4.77947858	3.665451609	-5.06E-06	0.00116	FALSE	FALSE	8.1868182	0.222416439	0.17038466
868	2	-14400	4800	2.432263259	4.789941345	2.089449622	3.42E-10	0.00116	TRUE	TRUE	5.978030872	0.121614575	0.201759046
869	2	-13600	4800	2.451650376	4.781476227	2.022561604	3.96E-10	0.00116	TRUE	TRUE	6.588842636	0.164327229	0.113693319
870	2	-14400	5600	2.416984345	4.790697925	1.996235438	-3.71E-10	0.00116	TRUE	TRUE	4.82816162	0.148795355	0.106082701
871	2	-13600	5600	2.433259752	4.784563271	2.014923339	3.82E-10	0.00116	TRUE	TRUE	4.437782563	0.173335716	0.097850808
872	2	-14400	6400	2.428615624	4.792612683	2.024822398	7.36E-10	0.00116	TRUE	TRUE	4.449875355	0.125652862	0.081231702
873	2	-13600	6400	2.450407341	4.781458802	2.076066641	7.23E-10	0.00116	TRUE	TRUE	4.432792854	0.140563462	0.065233872
874	2	-14400	7200	2.45423715	4.793044785	2.047191829	5.75E-10	0.00116	TRUE	TRUE	4.815986188	0.103442282	0.050323272
875	2	-13600	0	2.478895829	4.751085064	2.243805597	2.37E-10	0.00116	TRUE	TRUE	25.2119696	0.140252824	0.130157106
876	2	-13600	7200	2.361688279	4.886021124	1.927803429	4.39E-10	0.00116	FALSE	TRUE	4.75523151	0.110431626	0.060729628
877	2	-14400	8000	2.444401203	4.793333145	3.124253513	-1.90E-05	0.00116	FALSE	FALSE	4.805969744	0.065855147	0.060729628
878	2	-13600	8000	2.458466094	4.782828182	2.293685417	5.98E-10	0.00116	TRUE	TRUE	4.76968914	0.090861464	0.057157297
879	2	-14400	8800	2.472931519	4.790425511	1.953036043	5.79E-10	0.00116	TRUE	TRUE	4.600546835	0.061506222	0.085269989
880	2	-13600	8800	2.458391273	4.789769113	3.915797554	-7.40E-06	0.00116	FALSE	FALSE	4.687527964	0.073310446	0.049236041
881	2	-14400	9600	2.463537075	4.795302943	2.05710124	8.03E-10	0.00116	TRUE	TRUE	4.802483017	0.10126782	0.086357221
882	2	-13600	9600	2.466541421	4.787174994	2.038989742	7.83E-10	0.00116	TRUE	TRUE	4.862792573	0.091638058	0.047527535
883	2	-14400	10400	2.445885048	4.796833332	1.911944208	6.36E-10	0.00116	TRUE	TRUE	6.173147404	0.09754017	0.107325251
884	2	-13600	10400	2.420587225	4.798646463	2.836608434	-4.23E-06	0.00116	FALSE	FALSE	5.47929977	0.124099675	0.088997639
885	2	-14400	11200	2.424267005	4.802882824	2.08052932	5.08E-10	0.00116	TRUE	TRUE	6.562716792	0.115712463	0.099869951
886	2	-14400	800	2.447275608	4.770050036	2.183472799	5.96E-10	0.00116	TRUE	TRUE	7.847575088	0.085114671	0.145533661
887	2	-13600	11200	2.430831812	4.802065618	3.484670138	-3.35E-06	0.00116	FALSE	FALSE	6.18850296	0.131244337	0.10499547
888	2	-14400	12000	2.4378591	4.80294907	2.027749965	9.69E-10	0.00116	TRUE	TRUE	6.694445476	0.122080531	0.106393338
889	2	-13600	12000	2.539935415	4.642367965	8.86896676	-62.28244828	0.00116	FALSE	FALSE	6.454858142	0.113848638	0.10748057
890	2	-14400	12800	2.449965396	4.805056458	2.062649363	8.02E-10	0.00116	TRUE	TRUE	6.682366341	0.081852977	0.090550827
891	2	-13600	12800	2.496432418	4.762106906	5.182104314	-26.33006897	0.00116	FALSE	FALSE	6.656547034	0.111518857	0.114003957
892	2	-14400	13600	2.459472458	4.816574247	2.135511642	-4.04E-08	0.00116	TRUE	TRUE	6.286986944	0.03945096	0.09008487
893	2	-13600	13600	2.47140437	4.817871856	1.980582638	7.21E-10	0.00116	TRUE	TRUE	6.313344089	0.065699828	0.126584775
894	2	-13600	800	2.475487664	4.755588322	2.037689464	4.39E-10	0.00116	TRUE	TRUE	28.86802293	0.185916534	0.165103823
895	2	-14400	1600	2.429132157	4.781636009	2.789508284	5.83E-10	0.00116	FALSE	TRUE	8.008374753	0.100335907	0.154542148
896	2	-13600	1600	2.497699993	4.7607138	2.190560155	4.38E-10	0.00116	TRUE	TRUE	28.62802186	0.216359008	0.180635697
897	2	-14400	2400	2.440335688	4.782257816	2.093715868	4.63E-10	0.00116	TRUE	TRUE	6.970612419	0.120682663	0.242607875
898	2	-13600	2400	2.461767478	4.770465543	3.335383223	-1.83E-06	0.00116	FALSE	FALSE	25.65527984	0.264352499	0.176908047
899	2	-14400	3200	2.424185915	4.78864962	1.936584475	1.70E-10	0.00116	TRUE	TRUE	6.342009459	0.166346373	0.24074405
900	2	-12400	0	4.21382101	4.527098264	4.00943374	-2.33E-06	0.00227	FALSE	FALSE	28.70189478	0.250995087	0.172403804
901	2	-11200	3200	5.249529157	5.339814165	2.473265198	-0.025295824	0.00227	FALSE	FALSE	12.39088288	0.273982261	0.15687193
902	2	-12400	4000	4.249239164	4.554453869	2.017662465	7.46E-11	0.00227	TRUE	TRUE	9.525327592	0.22350367	0.111518857
903	2	-11200	4000	5.906441709	5.272889974	2.743460144	-0.026385339	0.00227	FALSE	FALSE	9.69518031	0.248665306	0.135748581
904	2	-12400	4800	4.243696838	4.559380285	2.024449299	6.51E-11	0.00227	TRUE	TRUE	8.667314601	0.158269798	0.110897582
905	2	-11200	4800	5.206752049	5.453692737	2.312547259	-0.026499454	0.00227	FALSE	FALSE	8.552104329	0.181722928	0.134661349
906	2	-12400	5600	4.429842692	4.400956582	7.350110054	-24.7718326	0.00227	FALSE	FALSE	8.248833289	0.153765555	0.105927382
907	2	-11200	5600	6.510883076	5.074341977	2.965377248	-0.026865608	0.00227	FALSE	FALSE	8.546689035	0.268546105	0.115867782
908	2	-12400	6400	4.315406507	4.554071068	2.08056027	2.41E-10	0.00227	TRUE	TRUE	4.111433386	0.220707933	0.075795546
909	2	-11200	6400	6.88333031	4.995544022	2.938731245	-0.026324564	0.00227	FALSE	FALSE	4.300079016	0.187314403	0.078435965
910	2	-12400	7200	4.300688527	4.565684111	2.05943985	2.03E-10	0.00227	TRUE	TRUE	4.560819403	0.153299598	0.077193415
911	2	-11200	0	5.46486341	5.211516118	2.340556126	-0.020772339	0.00227	FALSE	FALSE	28.26652684	0.346205476	0.105150788
912	2	-11200	7200	6.179258528	5.16154864	3.073899967	-0.027561709	0.00227	FALSE	FALSE	3.954817737	0.137457087	0.084493396
913	2	-12400	8000	4.360228312	4.563524225	2.034043357	1.74E-10	0.00227	TRUE	TRUE	4.686024064	0.166501692	0.094433795
914	2	-11200	8000	5.256138614	5.377333104	2.588781773	-0.029095899	0.00227	FALSE	FALSE	4.325658399	0.120527344	0.106548657
915	2	-12400	8800	4.291044337	4.573968234	2.069490259	3.79E-11	0.00227	TRUE	TRUE	4.857983233	0.102821007	0.086046583
916	2	-11200	8800	5.670971607	5.28647466	2.520880822	-0.028302326	0.00227	FALSE	FALSE	5.031108861	0.125031587	0.107014613
917	2	-12400	9600	4.318640342	4.570357776	3.72428653	-1.28E-05	0.00227	FALSE	FALSE	4.684314684	0.037897773	0.036965861
918	2	-11200	9600	6.3844073	4.919361378	4.831926934	-0.040062172	0.00227	FALSE	FALSE	5.280880704	0.07284449	0.09381252
919	2	-12400	10400	4.276632655	4.577589846	1.967677169	6.74E-11	0.00227	TRUE	TRUE	4.78609046	0.059487078	0.036810542
920	2	-11200	10400	6.113319895	5.228464218	4.80729857	-0.031831696	0.00227	FALSE	FALSE	5.467219781	0.09132742	0.078591284
921	2	-12400	11200	4.390392091	4.523617185	9.057768433	-18.60175771	0.00227	FALSE	FALSE	5.718751996	0.10002527	0.072689171
922	2	-12400	800	4.17914824	4.537497023	2.090955767	4.00E-10	0.00227	TRUE	TRUE	29.83587819	0.31483109	0.194925021
923	2	-11200	11200	8.758534444	4.674033669	8.44622336	-20.72103965	0.00227	FALSE	FALSE	5.747059771	0.120061388	0.053740285
924	2	-12400	12000	4.365925864	4.577490557	4.232448132	-7.94E-05	0.00227	FALSE	FALSE	6.649066462	0.09381252	0.089463595
925	2	-11200	12000	6.566882829	4.775314421	2.977651478	-0.031203802	0.00227	FALSE	FALSE	5.763697118	0.127827325	0.071135984
926	2	-12400	12800	4.341883467	4.581697478	2.153619584	2.10E-10	0.00227	TRUE	TRUE	6.074549449	0.12223585	0.120527344
927	2	-11200	12800				-440.3529956	0.00227		FALSE	5.045142636	0.141340055	0.088065727
928	2	-12400	13600	4.365830554	4.582543433	2.102069125	2.41E-10	0.00227	TRUE	TRUE	5.00965264	0.137923043	0.109499713
929	2	-11200	13600	6.93788952	3.975788052	3.836335458	-0.023815273	0.00227	FALSE	FALSE	4.841044467	0.120682663	0.133418799
930	2	-11200	800	5.302293042	5.255870288	2.341527843	-0.022054247	0.00227	FALSE	FALSE	29.13404667	0.355369282	0.1209933
931	2	-12400	1600	4.298709784	4.516449322	5.389856892	-1.440665639	0.00227	FALSE	FALSE	30.25014764	0.3704352	0.211854764
932	2	-11200	1600	4.95273233	5.293525567	4.596679255	-0.03086926	0.00227	FALSE	FALSE	29.51479583	0.371056475	0.14320388
933	2	-12400	2400	4.369666024	4.48262369	4.737570918	-9.572242291	0.00227	FALSE	FALSE	32.89071717	0.354126732	0.214184545
934	2	-11200	2400	5.121121124	5.278715943	2.457846821	-0.024440771	0.00227	FALSE	FALSE	32.097404	0.355369282	0.164016592
935	2	-12400	3200	4.389615123	4.458967955	6.249332282	-25.32931278	0.00227	FALSE	FALSE	19.29030276	0.241210007	0.172559122
936	2	-9850	0				-295.7386391	0.00338		FALSE	5.485798694	0.347758664	0.042557335
937	2	-9850	7200	6.290987198	4.440436391	2.079374087	1.23E-10	0.00338	TRUE	TRUE	5.122726162	0.234375982	0.158891073
938	2	-9850	8000	6.212716564	4.46805633	2.056030216	1.51E-10	0.00338	TRUE	TRUE	4.908179875	0.211854764	0.174888904
939	2	-9850	8800	6.196528234	4.469583754	2.013980067	1.64E-10	0.00338	TRUE	TRUE	5.003084844	0.15065918	0.141184737
940	2	-9850	9600	6.371798883	4.393454374	6.526248543	-12.67860059	0.00338	FALSE	FALSE	5.312784194	0.111208219	0.104063557
941	2	-9850	10400	6.230518889	4.473979589	2.129162739	-3.07E-09	0.00338	TRUE	TRUE	5.408134454	0.111829494	0.070980665
942	2	-9850	11200	6.392050441	4.403488306	6.228200873	-5.462786982	0.00338	FALSE	FALSE	5.214346672	0.085269989	0.06414664
943	2	-9850	12000	6.288366469	4.476765752	2.038162948	1.69E-10	0.00338	TRUE	TRUE	5.284116742	0.10002527	0.080455108
944	2	-9850	12800	6.299264683	4.472659148	3.708983858	-1.34E-05	0.00338	FALSE	FALSE	5.009270405	0.090550827	0.088531683
945	2	-9850	13600	6.263592358	4.490208324	2.043529274	9.79E-11	0.00338	TRUE	TRUE	4.58805651	0.096142301	0.105772063
946	2	-9850	800	6.038503376	4.432852198	3.058517588	1.26E-10	0.00338	FALSE	TRUE	6.742750894	0.379288368	0.058555166
947	2	-9850	1600	6.137879322	4.384120406	5.240642949	-7.099390533	0.00338	FALSE	FALSE	7.191921721	0.37664795	0.072378534
948	2	-9850	2400	6.103532994	4.440075249	2.159965388	3.62E-11	0.00338	TRUE	TRUE	6.026561442	0.31234599	0.086667858
949	2	-9850	3200	6.145252074	4.440577565	2.127941618	1.16E-10	0.00338	TRUE	TRUE	7.954764111	0.260935487	0.121769894
950	2	-9850	4000	6.145340776	4.429500019	5.491906678	-0.921749704	0.00338	FALSE	FALSE	8.951051737	0.236395126	0.089463595
951	2	-9850	4800	6.180527315	4.431438527	9.305306669	-17.68899704	0.00338	FALSE	FALSE	7.670865446	0.209990939	0.076416821
952	2	-9850	5600	6.224847017	4.419296829	6.782539842	-11.53034615	0.00338	FALSE	FALSE	4.753974693	0.227076001	0.088221046
953	2	-9850	6400	6.171416798	4.459679055	2.166799273	-8.16E-09	0.00338	TRUE	TRUE	4.771831792	0.276001405	0.100957182
954	2	-8000	0	8.366845498	4.260689937	2.271558619	-1.29E-08	0.00449	TRUE	TRUE	4.909794433	0.288426904	0.042867973
955	2	-8000	7200	8.38084509	4.337518515	5.929737865	-4.11566147	0.00449	FALSE	FALSE	4.787476017	0.17162721	0.133418799
956	2	-8000	8000	8.208932119	4.388364969	2.136375592	1.44E-10	0.00449	TRUE	TRUE	4.812264664	0.165569779	0.164016592
957	2	-8000	8800	8.241833722	4.390736776	3.231299771	-2.79E-08	0.00449	FALSE	TRUE	4.638307954	0.139165593	0.141184737
958	2	-8000	9600	8.310169832	4.388689607	6.282996536	-0.959660802	0.00449	FALSE	FALSE	4.69279706	0.123944356	0.114625232
959	2	-8000	10400	8.242907192	4.398252373	4.270619068	-0.0004108	0.00449	FALSE	FALSE	4.573779652	0.122080531	0.055138153
960	2	-8000	11200	8.273009667	4.401455384	2.14104762	1.78E-10	0.00449	TRUE	TRUE	4.623617392	0.098938039	0.046750941
961	2	-8000	12000	8.352818184	4.391484169	3.745904417	-0.000944392	0.00449	FALSE	FALSE	4.651293051	0.074863634	0.047993491
962	2	-8000	12800	8.428642255	4.408074886	2.899472757	-3.87E-07	0.00449	FALSE	FALSE	4.247406276	0.026404186	0.06911684
963	2	-8000	13600	8.373555598	4.413014223	2.365486628	6.10E-11	0.00449	TRUE	TRUE	4.092930279	0.068495565	0.069272159
964	2	-8000	800	8.021550158	4.357502988	2.168603027	-1.10E-08	0.00449	TRUE	TRUE	4.63664916	0.321509796	0.043799885
965	2	-8000	1600	8.011471921	4.363371968	2.038631914	1.35E-11	0.00449	TRUE	TRUE	5.287128667	0.407245742	0.04939136
966	2	-8000	2400	7.979120127	4.375081677	3.619220769	-5.98E-05	0.00449	FALSE	FALSE	5.621248078	0.426505266	0.045508391
967	2	-8000	3200	8.025565575	4.376734784	9.379840222	-2.782706013	0.00449	FALSE	FALSE	5.557083545	0.415943591	0.082163615
968	2	-8000	4000	10.12433241	3.959106614	10.74291151	-144.8647884	0.00449	FALSE	FALSE	4.772124588	0.253635506	0.07035939
969	2	-8000	4800	8.075101325	4.381651711	3.563359881	-1.91E-07	0.00449	FALSE	FALSE	4.701372683	0.263731224	0.075484909
970	2	-8000	5600	8.106382245	4.378989965	2.985610713	-0.009745929	0.00449	FALSE	FALSE	4.320094092	0.20253564	0.110276307
971	2	-8000	6400	8.206055149	4.359832449	7.350382243	-4.703387528	0.00449	FALSE	FALSE	4.29238877	0.161065536	0.100957182
972	2	-5950	0	10.01550771	4.271612061	3.984434037	-1.30E-06	0.0056	FALSE	FALSE	3.792447645	0.154231511	0.070980665
973	2	-5950	7200	10.35893458	4.311594174	2.147791507	9.92E-12	0.0056	TRUE	TRUE	5.060018061	0.21977602	0.117576288
974	2	-5950	8000				-178.4538036	0.0056		FALSE	4.750448028	0.204554783	0.086357221
975	2	-5950	8800	10.82627441	4.187713404	6.195895487	-15.16615179	0.0056	FALSE	FALSE	4.254350393	0.117576288	0.057312616
976	2	-5950	9600	10.33738162	4.315492082	9.689420887	-5.209696429	0.0056	FALSE	FALSE	4.442254684	0.101423139	0.067097697
977	2	-5950	10400	10.67006094	4.234946275	6.464011596	-10.40713929	0.0056	FALSE	FALSE	4.180153134	0.125808181	0.088065727
978	2	-5950	11200	10.31957701	4.345277678	2.837772521	-5.75E-08	0.0056	FALSE	TRUE	4.605930037	0.118042244	0.075795546
979	2	-5950	12000	10.43971096	4.345510183	4.608638023	-0.056109339	0.0056	FALSE	FALSE	4.975533366	0.137146449	0.069893434
980	2	-5950	12800	10.43215326	4.355366093	2.430547581	-1.98E-07	0.0056	TRUE	FALSE	4.759488832	0.084959352	0.07657214
981	2	-5950	13600	10.63684709	4.333495814	7.672741708	-4.114760714	0.0056	FALSE	FALSE	4.955258766	0.070048753	0.057623253
982	2	-5950	800	10.01068832	4.273498517	2.545367001	-3.03E-07	0.0056	FALSE	FALSE	3.89020795	0.170850616	0.047993491
983	2	-5950	1600	10.58706751	4.229991025	4.863067509	-2.532480357	0.0056	FALSE	FALSE	4.266839271	0.18032506	0.047216898
984	2	-5950	2400	10.00222152	4.321983742	2.152552117	-2.28E-11	0.0056	TRUE	TRUE	4.173433693	0.093191245	0.050944547
985	2	-5950	3200	10.00159577	4.32869181	3.619479852	-9.18E-07	0.0056	FALSE	FALSE	4.7251879	0.211388808	0.082008296
986	2	-5950	4000	10.09011348	4.326141802	2.591541085	4.87E-12	0.0056	FALSE	TRUE	4.272344086	0.217756876	0.098316764
987	2	-5950	4800	10.23873585	4.305284801	6.992181752	-2.0002875	0.0056	FALSE	FALSE	3.70193515	0.122857125	0.107014613
988	2	-5950	5600	10.21314029	4.326434848	2.199413452	-2.41E-11	0.0056	TRUE	TRUE	4.388854607	0.158580436	0.114935869
989	2	-5950	6400	10.16324137	4.335222557	2.080673688	-1.19E-11	0.0056	TRUE	TRUE	4.917109882	0.161220854	0.105927382
990	2	-2800	0	20.28710315	4.188281967	2.159949164	-2.46E-10	0.0111	TRUE	TRUE	5.680635058	0.146620893	0.114469913
991	2	-2800	7200	22.13988552	4.041066801	5.866110001	-10.15201802	0.0111	FALSE	FALSE	6.428030931	0.15562938	0.122080531
992	2	-2800	8000	20.84955404	4.202775942	6.300823824	-0.898245405	0.0111	FALSE	FALSE	6.248609815	0.222882395	0.125031587
993	2	-2800	8800	20.97803757	4.214838719	2.433251202	-3.68E-11	0.0111	TRUE	TRUE	4.014938843	0.24819935	0.038985004
994	2	-2800	9600	21.17840067	4.164623309	6.576857285	-6.105330631	0.0111	FALSE	FALSE	4.400311446	0.22474622	0.038363729
995	2	-2800	10400	20.95449278	4.227736156	4.525952571	-0.00224111	0.0111	FALSE	FALSE	4.214036717	0.229871738	0.032461617
996	2	-2800	11200	23.09497814	4.003648269	6.824786989	-14.11851351	0.0111	FALSE	FALSE	4.619129816	0.161065536	0.052963691
997	2	-2800	12000				-90.08404505	0.0111		FALSE	5.979825773	0.152833642	0.061661541
998	2	-2800	12800	21.84218179	4.151845021	5.831991322	-3.944177477	0.0111	FALSE	FALSE	5.882613566	0.118663519	0.115246507
999	2	-2800	13600	22.27741778	4.130688449	6.40228539	-6.585402703	0.0111	FALSE	FALSE	5.562921464	0.115246507	0.11478055
1000	2	-2800	800	19.27002715	4.219535764	2.16307339	-2.27E-08	0.0111	TRUE	TRUE	5.784637983	0.186227172	0.112295451
1001	2	-2800	1600	19.23539706	4.239029057	3.104928249	-0.000409932	0.0111	FALSE	FALSE	5.736826269	0.203467552	0.127672006
1002	2	-2800	2400	25.54432843	3.459092445	10.90252351	-81.48395495	0.0111	FALSE	FALSE	11.68147731	0.249597219	0.184052709
1003	2	-2800	3200	20.48535907	4.172219087	4.917154308	-3.339031532	0.0111	FALSE	FALSE	12.32889367	0.268390786	0.169608066
1004	2	-2800	4000	20.11221924	4.19903572	6.463275907	-1.494478378	0.0111	FALSE	FALSE	11.83134345	0.243695106	0.105150788
1005	2	-2800	4800	18.92820228	4.229593437	5.286002413	-2.861137838	0.0111	FALSE	FALSE	13.54109688	0.21604837	0.196788846
1006	2	-2800	5600	21.42824335	4.07083744	6.500387424	-15.30718018	0.0111	FALSE	FALSE	6.944020357	0.093191245	0.153299598
1007	2	-2800	6400	20.78443326	4.18563623	6.549773244	-5.021382883	0.0111	FALSE	FALSE	6.651909928	0.057623253	0.14941663
1008	2	0	0	2.500081619	4.814511349	2.057471394	6.07E-10	0.00116	TRUE	TRUE	6.548369379	0.273205667	0.049857316
1009	2	800	3200	2.513856345	4.830604383	2.127502621	2.22E-10	0.00116	FALSE	TRUE	4.791240864	0.149882586	0.049236041
1010	2	0	4000	2.473391533	4.861352883	2.109133117	1.66E-10	0.00116	FALSE	TRUE	4.879030897	0.137612406	0.050167954
1011	2	800	4000	2.509124354	4.846905815	2.038164976	2.84E-10	0.00116	FALSE	TRUE	4.996629188	0.127361369	0.034791398
1012	2	0	4800	2.709577821	4.64185494	6.110650383	-99.22413793	0.00116	FALSE	FALSE	5.452597757	0.131554975	0.043023292
1013	2	800	4800	2.535748792	4.842912723	3.836361308	-0.000342445	0.00116	FALSE	FALSE	6.255015095	0.115712463	0.040227554
1014	2	0	5600	2.548111916	4.862627713	2.17366257	1.23E-10	0.00116	FALSE	TRUE	5.846025343	0.110742263	0.061195584
1015	2	800	5600	2.5280046	4.858177627	2.045631658	4.01E-10	0.00116	FALSE	TRUE	6.187905798	0.120216706	0.047993491
1016	2	0	6400	2.558723867	4.868276219	2.479440798	-2.44E-07	0.00116	FALSE	FALSE	5.459080667	0.096918895	0.04193606
1017	2	800	6400	2.558339237	4.857947872	2.173644571	4.39E-10	0.00116	FALSE	TRUE	5.723719069	0.087755089	0.045042435
1018	2	0	7200	2.545340487	4.881511894	3.960355228	-6.10E-05	0.00116	FALSE	FALSE	4.993462423	0.042867973	0.049080723
1019	2	800	0	2.476107228	4.811510987	2.620118307	-2.62E-05	0.00116	FALSE	FALSE	6.661026852	0.139010274	0.074708315
1020	2	800	7200	2.485654101	4.955583663	3.434515091	-5.92E-10	0.00116	FALSE	TRUE	8.631827316	0.080921065	0.043955204
1021	2	0	8000	2.535683409	4.891686322	3.224484908	-5.45E-06	0.00116	FALSE	FALSE	8.384375865	0.156405973	0.054672197
1022	2	800	8000	2.487188526	4.960165344	2.093595435	4.10E-10	0.00116	FALSE	TRUE	8.464664005	0.140874099	0.065544509
1023	2	0	8800	2.522194557	4.903486732	2.016252374	4.72E-10	0.00116	FALSE	TRUE	7.695185543	0.214339864	0.05436156
1024	2	800	8800	2.57768651	4.887569279	2.967611916	-3.35E-10	0.00116	FALSE	TRUE	7.403838794	0.181256972	0.078901921
1025	2	0	9600	2.547722077	4.905157129	2.067714252	5.29E-10	0.00116	FALSE	TRUE	8.179417504	0.213252633	0.04566371
1026	2	800	9600	2.921075093	4.820615876	2.284427202	4.53E-10	0.00116	TRUE	TRUE	7.521976007	0.172248485	0.059021122
1027	2	0	10400	3.323205077	4.511669087	3.192300272	-5.62E-06	0.00116	FALSE	FALSE	8.352174267	0.137767724	0.050478591
1028	2	800	10400	3.452688216	4.51011302	2.10515864	5.81E-10	0.00116	TRUE	TRUE	8.217240933	0.165725098	0.067718972
1029	2	0	11200	3.185095213	4.779067892	2.150786318	7.49E-10	0.00116	TRUE	TRUE	6.519704782	0.179548466	0.056380703
1030	2	0	800	2.485933587	4.814525586	1.979870398	6.94E-10	0.00116	TRUE	TRUE	6.431703061	0.221484526	0.068184928
1031	2	800	11200	3.528440145	4.268006923	10.32546895	-359.3321552	0.00116	FALSE	FALSE	5.538366902	0.133574118	0.062282816
1032	2	0	12000	3.055596596	4.827727321	2.028022189	6.30E-10	0.00116	TRUE	TRUE	7.536295752	0.17411231	0.080144471
1033	2	800	12000	3.355782987	4.583591506	2.147655696	6.51E-10	0.00116	TRUE	TRUE	6.284077085	0.103442282	0.083716802
1034	2	0	12800	2.962019844	4.889966637	2.144188988	4.48E-10	0.00116	FALSE	TRUE	6.910943406	0.15065918	0.07657214
1035	2	800	12800	3.063982502	4.7829305	6.315788965	-22.99005172	0.00116	FALSE	FALSE	6.074864885	0.106082701	0.061350903
1036	2	0	13600	3.028023042	4.867446167	6.206884583	-0.021702267	0.00116	FALSE	FALSE	6.437225466	0.161686811	0.085580627
1037	2	800	13600				-861.692069	0.00116		FALSE	6.128390589	0.1209933	0.072223215
1038	2	800	800	2.491673476	4.820766428	2.899996672	-1.54E-06	0.00116	FALSE	FALSE	4.68951738	0.115712463	0.043333929
1039	2	0	1600	2.468217307	4.827114336	2.005287354	1.89E-10	0.00116	TRUE	TRUE	5.62672609	0.211699446	0.069272159
1040	2	800	1600	2.469355632	4.827413811	2.151498383	3.32E-10	0.00116	TRUE	TRUE	3.939382395	0.100801864	0.04814881
1041	2	0	2400	2.48019856	4.827685179	1.889408787	2.57E-10	0.00116	TRUE	TRUE	4.356008062	0.087289133	0.069738115
1042	2	800	2400	2.486013485	4.829657305	1.932930659	2.74E-11	0.00116	TRUE	TRUE	4.414574622	0.074397677	0.064612597
1043	2	0	3200	2.472488572	4.84356105	2.275867594	4.26E-10	0.00116	FALSE	TRUE	4.597429823	0.128137962	0.059487078
1044	2	2000	0	4.379412817	4.589452395	2.829832197	-6.01E-08	0.00227	FALSE	TRUE	5.296641719	0.108878438	0.058244528
1045	2	3200	3200				-440.3603084	0.00227		FALSE	5.052960906	0.116799694	0.052187097
1046	2	2000	4000	4.445988246	4.623573604	2.064371101	1.58E-10	0.00227	TRUE	TRUE	4.916081045	0.127516687	0.031063748
1047	2	3200	4000	6.247336436	4.496796778	3.122450482	-0.02810174	0.00227	FALSE	FALSE	4.733287514	0.154852786	0.025627592
1048	2	2000	4800	4.579859822	4.617459549	2.143551906	-6.89E-12	0.00227	TRUE	TRUE	5.821349109	0.118352881	0.016774424
1049	2	3200	4800	6.307435352	4.344535686	2.855070977	-0.028364436	0.00227	FALSE	FALSE	4.412080195	0.140097505	0.022987174
1050	2	2000	5600	4.634640392	4.613356874	3.787049919	-8.48E-05	0.00227	FALSE	FALSE	6.225776753	0.111052901	0.034170123
1051	2	3200	5600	6.445953933	4.222618993	3.078117099	-0.028994974	0.00227	FALSE	FALSE	4.601088882	0.116799694	0.029510561
1052	2	2000	6400	4.529799272	4.635166304	2.152665306	1.79E-10	0.00227	TRUE	TRUE	6.101990697	0.09505507	0.038519048
1053	2	3200	6400	999	999	999	-0.029619877	0.00227	FALSE	FALSE	5.521911178	0.131399656	0.02966588
1054	2	2000	7200	4.555757191	4.638147677	4.439982908	-0.000138493	0.00227	FALSE	FALSE	6.200211827	0.13823368	0.057467935
1055	2	3200	0	6.034153136	5.098806103	2.4896803	-0.019898106	0.00227	FALSE	FALSE	5.100961095	0.218067514	0.065699828
1056	2	3200	7200				-440.3547137	0.00227		FALSE	4.985021708	0.082629571	0.035567992
1057	2	2000	8000	4.589371181	4.639951045	2.047117121	1.64E-10	0.00227	TRUE	TRUE	9.067398061	0.130778381	0.071757259
1058	2	3200	8000	5.809241421	4.134347975	4.081668759	-0.026674974	0.00227	FALSE	FALSE	4.903552464	0.151280455	0.05808921
1059	2	2000	8800	4.57532234	4.646838889	2.732766719	-6.92E-09	0.00227	FALSE	TRUE	7.719796476	0.184829303	0.050323272
1060	2	3200	8800	5.463274417	4.134891963	3.996872004	-0.024854013	0.00227	FALSE	FALSE	5.542299378	0.162618723	0.127361369
1061	2	2000	9600	5.45638555	4.414895244	3.200943863	1.16E-10	0.00227	FALSE	TRUE	7.92425318	0.15438683	0.095365708
1062	2	3200	9600	7.845774772	3.701683677	2.168830253	-0.023364	0.00227	TRUE	FALSE	5.435839379	0.181256972	0.125497544
1063	2	2000	10400	4.656390526	4.647677776	3.111152432	-2.22E-05	0.00227	FALSE	FALSE	8.07267611	0.194459065	0.108567801
1064	2	3200	10400	6.927607531	3.944520882	2.385782078	-0.02311933	0.00227	TRUE	FALSE	5.752269317	0.121769894	0.135903899
1065	2	2000	11200	4.708214866	4.662099976	2.235739706	2.13E-10	0.00227	TRUE	TRUE	5.502489125	0.162618723	0.096608258
1066	2	2000	800	4.351962166	4.608324684	2.075546855	5.78E-11	0.00227	TRUE	TRUE	4.20234813	0.077193415	0.040848829
1067	2	3200	11200	999	999	999	-35.9790837	0.00227	FALSE	FALSE	5.821830578	0.125808181	0.114469913
1068	2	2000	12000	4.856191386	4.622358005	2.105117536	1.59E-10	0.00227	TRUE	TRUE	5.478297682	0.091482739	0.091172102
1069	2	3200	12000	999	999	999	-0.019794233	0.00227	FALSE	FALSE	5.832033556	0.097695489	0.097384851
1070	2	2000	12800	4.87168292	4.616831492	2.239473461	3.52E-10	0.00227	TRUE	TRUE	4.972493363	0.057623253	0.063525366
1071	2	3200	12800	999	999	999	-0.020899498	0.00227	FALSE	FALSE	5.453244302	0.071446621	0.054672197
1072	2	2000	13600	5.194710925	4.527175433	2.118284369	1.79E-10	0.00227	TRUE	TRUE	4.706403304	0.052342416	0.064301959
1073	2	3200	13600	132.9693939	3.695786115	3.748313934	-0.01884504	0.00227	FALSE	FALSE	5.152698075	0.07035939	0.031840342
1074	2	3200	800	6.402718268	5.0115892	2.584876521	-0.022686211	0.00227	FALSE	FALSE	5.037464105	0.253480187	0.084027439
1075	2	2000	1600	4.392301792	4.602575731	2.266564554	1.27E-11	0.00227	TRUE	TRUE	4.174719863	0.094123158	0.042402017
1076	2	3200	1600	9.016691039	3.567717579	2.664403972	-0.027047683	0.00227	FALSE	FALSE	5.212685163	0.203622871	0.073465765
1077	2	2000	2400	4.388538991	4.60648119	2.181134646	1.51E-11	0.00227	TRUE	TRUE	4.383449976	0.086978496	0.036499904
1078	2	3200	2400	7.576741705	4.350320676	3.108799029	-0.027029797	0.00227	FALSE	FALSE	5.251184359	0.126584775	0.063525366
1079	2	2000	3200				-440.3972247	0.00227		FALSE	4.70441327	0.07657214	0.039761598
1080	2	4550	0				-289.7547633	0.00338		FALSE	4.241402829	0.221950482	0.054206241
1081	2	4550	7200	6.58124443	4.491358091	1.967697188	5.64E-11	0.00338	TRUE	TRUE	4.824823695	0.087755089	0.048459448
1082	2	4550	8000	7.100966256	4.600234558	9.630773899	-1.054915976	0.00338	FALSE	FALSE	4.897100402	0.070980665	0.065699828
1083	2	4550	8800	6.727971951	4.497794301	3.107781728	-0.088491272	0.00338	FALSE	FALSE	5.22655849	0.091172102	0.089463595
1084	2	4550	9600	6.674235992	4.52552113	2.037350599	8.68E-11	0.00338	TRUE	TRUE	5.494830698	0.12472095	0.130312425
1085	2	4550	10400	8.775778832	4.006694056	6.440645729	-37.69594675	0.00338	FALSE	FALSE	6.017036462	0.170229341	0.118818838
1086	2	4550	11200	7.358495263	4.427004072	3.733921677	-1.79E-05	0.00338	FALSE	FALSE	5.908866884	0.183742072	0.124876269
1087	2	4550	12000	8.764765889	4.226832076	4.147835272	-0.005739459	0.00338	FALSE	FALSE	5.749675438	0.159357029	0.096142301
1088	2	4550	12800	7.846802602	4.498495745	2.011033556	9.88E-11	0.00338	TRUE	TRUE	5.415179148	0.13947623	0.07284449
1089	2	4550	13600	8.644617101	4.268438843	2.136635869	2.28E-11	0.00338	TRUE	TRUE	4.48275798	0.055914747	0.06663174
1090	2	4550	800	6.721910053	4.310874364	7.002749506	-36.41286982	0.00338	FALSE	FALSE	5.167241621	0.212786677	0.09505507
1091	2	4550	1600	6.350474488	4.496295307	2.870947278	-2.60E-06	0.00338	FALSE	FALSE	5.712437173	0.203312233	0.107169932
1092	2	4550	2400	6.411932507	4.486988071	7.84483372	-2.039441716	0.00338	FALSE	FALSE	5.616300713	0.20253564	0.089152958
1093	2	4550	3200	6.440715132	4.498893075	4.625367106	-0.000526591	0.00338	FALSE	FALSE	5.749454966	0.146465574	0.08154234
1094	2	4550	4000	6.461817084	4.502562965	2.135100431	2.07E-11	0.00338	TRUE	TRUE	5.331529782	0.143359199	0.062438134
1095	2	4550	4800	6.433234851	4.503591446	2.605878783	1.33E-12	0.00338	FALSE	TRUE	4.254784941	0.115712463	0.027025461
1096	2	4550	5600	6.383703369	4.519534727	2.173306234	-2.53E-09	0.00338	TRUE	TRUE	4.407020724	0.135593262	0.027957374
1097	2	4550	6400	6.379235313	4.517866862	1.958706782	5.54E-11	0.00338	TRUE	TRUE	4.369912386	0.122080531	0.041470104
1098	2	6400	0	8.455109802	4.406623124	2.154121445	-1.35E-11	0.00449	TRUE	TRUE	5.299530742	0.131089018	0.118352881
1099	2	6400	7200	8.997788962	4.399140136	2.118091117	1.49E-11	0.00449	TRUE	TRUE	4.64905426	0.116489057	0.078591284
1100	2	6400	8000	8.770342956	4.442075574	3.242973486	-3.82E-06	0.00449	FALSE	FALSE	5.133220177	0.17535486	0.067718972
1101	2	6400	8800				-222.6223385	0.00449		FALSE	5.035818514	0.148795355	0.093501883
1102	2	6400	9600	9.082487679	4.418298014	3.845256203	-6.61E-07	0.00449	FALSE	FALSE	5.096102609	0.14941663	0.075174271
1103	2	6400	10400	9.026404501	4.410808706	7.612018552	-4.029772829	0.00449	FALSE	FALSE	5.526072502	0.219310064	0.070825346
1104	2	6400	11200				-222.6272606	0.00449		FALSE	5.477682855	0.225522814	0.038053092
1105	2	6400	12000	10.97666262	4.557082657	2.068422507	-5.07E-11	0.00449	TRUE	TRUE	4.994188799	0.238414269	0.084182758
1106	2	6400	12800	11.07600447	4.499534301	2.169962309	-2.70E-12	0.00449	TRUE	TRUE	4.593186377	0.215427095	0.094433795
1107	2	6400	13600	11.35014739	4.455875743	2.179660059	-7.53E-12	0.00449	TRUE	TRUE	4.679108398	0.19383779	0.095365708
1108	2	6400	800	8.375932184	4.420139209	6.369242675	-0.677252116	0.00449	FALSE	FALSE	4.281745508	0.12472095	0.073776403
1109	2	6400	1600	8.450222293	4.418148929	2.1390956	-5.38E-11	0.00449	TRUE	TRUE	4.427329727	0.05311901	0.083406165
1110	2	6400	2400	14.0177923	2.776201072	9.719408953	-79.49979955	0.00449	FALSE	FALSE	4.493593568	0.049546679	0.083872121
1111	2	6400	3200	8.523395475	4.425050679	2.316315749	1.68E-11	0.00449	TRUE	TRUE	4.633444036	0.057623253	0.085891264
1112	2	6400	4000	8.487139157	4.431725145	2.089586225	-2.81E-08	0.00449	TRUE	TRUE	4.359822703	0.079833833	0.079367877
1113	2	6400	4800	8.593840268	4.429867437	4.024300608	-2.12E-05	0.00449	FALSE	FALSE	4.488512648	0.118818838	0.061040266
1114	2	6400	5600	8.76892657	4.4269647	2.069168021	2.47E-12	0.00449	TRUE	TRUE	4.6325888	0.107014613	0.05311901
1115	2	6400	6400	8.742226851	4.438967346	2.109438423	5.62E-12	0.00449	TRUE	TRUE	4.127235813	0.113848638	0.048459448
1116	2	8450	0	10.77591507	4.324879293	6.008990105	-4.699633929	0.0056	FALSE	FALSE	4.684886851	0.255188693	0.078746602
1117	2	8450	7200	11.27491511	4.34567837	4.473714718	-0.01139313	0.0056	FALSE	FALSE	5.310635561	0.158580436	0.101733776
1118	2	8450	8000	11.53968446	4.268243697	9.386176535	-17.57759643	0.0056	FALSE	FALSE	5.347732656	0.212010083	0.074708315
1119	2	8450	8800	10.9753243	4.399056549	3.606823586	-3.74E-06	0.0056	FALSE	FALSE	5.502728815	0.228007913	0.058865803
1120	2	8450	9600	11.85755318	4.23890358	6.764909188	-14.47572679	0.0056	FALSE	FALSE	5.433203554	0.202846277	0.053895604
1121	2	8450	10400				-178.499	0.0056		FALSE	5.771174259	0.216669645	0.079212558
1122	2	8450	11200	15.31894229	4.055728834	4.247834123	-0.000455298	0.0056	FALSE	FALSE	5.507994832	0.239656819	0.040538192
1123	2	8450	12000	14.43097192	4.297744413	4.699342738	-0.00551533	0.0056	FALSE	FALSE	5.511947117	0.237482357	0.049080723
1124	2	8450	12800	15.62750204	4.148228877	3.13244859	-4.34E-10	0.0056	FALSE	TRUE	5.588436883	0.260003574	0.066010465
1125	2	8450	13600	14.9526629	4.268871804	8.488456414	-8.658832143	0.0056	FALSE	FALSE	5.301805747	0.229871738	0.102044414
1126	2	8450	800	10.59443566	4.372552001	2.82664262	-0.000330713	0.0056	FALSE	FALSE	4.445454924	0.188712272	0.066010465
1127	2	8450	1600	10.64533192	4.374130794	2.230304504	-1.69E-11	0.0056	TRUE	TRUE	7.972905633	0.230648332	0.090395508
1128	2	8450	2400	10.71669741	4.366921795	2.121023016	2.68E-11	0.0056	TRUE	TRUE	7.994336996	0.232046201	0.07160194
1129	2	8450	3200	10.76342776	4.373423559	2.115702646	-5.04E-11	0.0056	TRUE	TRUE	7.877189507	0.21853347	0.063680684
1130	2	8450	4000	10.74915394	4.368222658	4.417572609	-0.001192913	0.0056	FALSE	FALSE	7.16647531	0.262488674	0.077504052
1131	2	8450	4800	11.01740721	4.345572104	2.152417546	2.88E-11	0.0056	TRUE	TRUE	6.201716931	0.212786677	0.068029609
1132	2	8450	5600	10.93650253	4.371904677	2.706217098	-7.01E-11	0.0056	FALSE	TRUE	4.665121155	0.192284603	0.07160194
1133	2	8450	6400	11.09502492	4.350342994	5.066237985	-5.766107143	0.0056	FALSE	FALSE	4.926691575	0.153765555	0.075484909
1134	2	11600	0	21.70322046	4.24011801	4.243644221	-3.71E-05	0.0111	FALSE	FALSE	5.945836751	0.215427095	0.200827134
1135	2	11600	7200	28.41379919	3.690393971	9.96818118	-53.05098198	0.0111	FALSE	FALSE	5.960452058	0.181722928	0.124565631
1136	2	11600	8000	23.8125955	4.130625605	9.211881403	-13.81454955	0.0111	FALSE	FALSE	5.803017616	0.194148428	0.092414652
1137	2	11600	8800	23.40049745	4.20427514	4.998794885	-4.467065766	0.0111	FALSE	FALSE	5.901842886	0.132486887	0.086823177
1138	2	11600	9600				-90.05381982	0.0111		FALSE	5.889456717	0.084182758	0.114314594
1139	2	11600	10400	24.47831838	4.113351753	6.012098554	-9.985198198	0.0111	FALSE	FALSE	5.766537958	0.084338077	0.110897582
1140	2	11600	11200	38.74116629	3.515070441	3.132504762	-5.11E-07	0.0111	FALSE	FALSE	6.107862576	0.05560411	0.113693319
1141	2	11600	12000	32.94698105	3.908320108	6.207467494	-0.77227973	0.0111	FALSE	FALSE	6.506171786	0.182344203	0.132797525
1142	2	11600	12800	27.61897166	4.421745423	4.132188853	-4.22E-05	0.0111	FALSE	FALSE	13.6113906	0.194303746	0.186382491
1143	2	11600	13600				-90.05724324	0.0111		FALSE	13.73985595	0.200671815	0.246180206
1144	2	11600	800	22.06544985	4.190048253	6.671868737	-2.919177477	0.0111	FALSE	FALSE	5.654382363	0.120061388	0.177995278
1145	2	11600	1600	21.73138959	4.253129673	2.20165946	-4.78E-11	0.0111	TRUE	TRUE	5.047651652	0.128137962	0.10002527
1146	2	11600	2400	22.6102953	4.160946354	5.855974016	-4.317185586	0.0111	FALSE	FALSE	5.495670148	0.234841938	0.090550827
1147	2	11600	3200	22.07181009	4.234274807	7.037183462	-1.460900901	0.0111	FALSE	FALSE	4.997820138	0.228318551	0.054516878
1148	2	11600	4000	22.20536369	4.249375618	2.947544968	-0.000204463	0.0111	FALSE	FALSE	3.726810677	0.157182567	0.025316955
1149	2	11600	4800	22.22080429	4.249630967	7.324536019	-0.762358739	0.0111	FALSE	FALSE	3.92736979	0.178305916	0.038674367
1150	2	11600	5600	22.28723251	4.25572707	6.352651374	-0.049009315	0.0111	FALSE	FALSE	4.722502991	0.244782338	0.049236041
1151	2	11600	6400	22.51030626	4.243376035	2.413627549	-0.000787441	0.0111	TRUE	FALSE	5.853363126	0.197254802	0.120061388
1440	3	0	-14400	15.14813085	2.387541166	4.991127697	-15.66841379	0.00116	FALSE	FALSE	11.12050223	0.486147663	0.241675963
1441	3	800	-11200				-90.51474138	0.00116		FALSE	8.470237477	0.614751581	0.161686811
1442	3	0	-10400	999	999	999	-2.67E-10	0.00116	FALSE	TRUE	9.109070681	0.729842769	0.130467743
1443	3	800	-10400	2.321700989	3.211172296	2.119359883	-2.04E-10	0.00116	TRUE	TRUE	8.150155228	0.667249316	0.150814499
1444	3	0	-9600	3.013015319	3.145575038	4.923186944	-5.382732759	0.00116	FALSE	FALSE	6.625467386	0.651872761	0.132797525
1445	3	800	-9600	2.393069978	3.204315975	2.040090387	-2.85E-10	0.00116	TRUE	TRUE	6.889657778	0.653270629	0.133418799
1446	3	0	-8800	27.38489679	0.928774314	6.685056231	-54.04751724	0.00116	FALSE	FALSE	7.01149195	0.624536662	0.121148619
1447	3	800	-8800	2.621383828	3.180002312	2.29216845	-2.77E-10	0.00116	TRUE	TRUE	8.06265795	0.660725929	0.182810159
1448	3	0	-8000	4.366166579	2.993110869	5.244711706	-8.67462931	0.00116	FALSE	FALSE	8.151608248	0.560855978	0.181878247
1449	3	800	-8000	27.92956572	1.158773217	4.772610353	-16.63375	0.00116	FALSE	FALSE	10.52722765	0.554643228	0.254878056
1450	3	0	-7200	3.015023116	3.146082094	4.681161847	-7.823814655	0.00116	FALSE	FALSE	8.686855491	0.479468957	0.248354669
1451	3	800	-14400	4.100888283	3.340356998	6.138024679	-4.03807069	0.00116	FALSE	FALSE	12.2809041	0.394975561	0.3604948
1452	3	800	-7200	2.623618366	3.176108046	3.137141911	-2.95E-10	0.00116	FALSE	TRUE	9.750856592	0.431941422	0.234841938
1453	3	0	-6400				-90.51474138	0.00116		FALSE	10.73081378	0.550138985	0.262799312
1454	3	800	-6400	2.634064001	3.143290527	4.327806598	-0.996283621	0.00116	FALSE	FALSE	7.98691538	0.465800908	0.318403421
1455	3	0	-5600	3.611692681	3.065945672	7.299606553	-12.84278448	0.00116	FALSE	FALSE	12.58401845	0.553400678	0.423864847
1456	3	800	-5600	3.224504341	3.128115247	7.129707083	-8.828646552	0.00116	FALSE	FALSE	11.39404677	0.570641059	0.475741307
1457	3	0	-4800	2.581846964	3.198548548	6.204128075	-11.8252931	0.00116	FALSE	FALSE	12.73382834	0.64084513	0.419205285
1458	3	800	-4800	999	999	999	-2.82E-10	0.00116	FALSE	TRUE	11.08200004	0.645504692	0.444832877
1459	3	0	-4000	999	999	999	-30.8172931	0.00116	FALSE	FALSE	11.50085889	0.53584966	0.396684067
1460	3	800	-4000	2.542929152	3.180525979	2.676699001	-8.13E-10	0.00116	FALSE	TRUE	11.31842438	0.53957731	0.383792612
1461	3	0	-3200	999	999	999	-3.48E-10	0.00116	FALSE	TRUE	11.09211892	0.533675198	0.362203307
1462	3	0	-13600	2.874154289	3.40431378	2.123625822	-1.87E-09	0.00116	TRUE	TRUE	10.90493234	0.549362391	0.238103632
1463	3	800	-3200	2.862463519	3.163889056	6.464473357	-7.06007069	0.00116	FALSE	FALSE	14.72648964	0.517677367	0.420137197
1464	3	0	-2400	2.184377646	3.214710234	2.310815731	-3.07E-10	0.00116	TRUE	TRUE	12.5168798	0.407867017	0.467354095
1465	3	800	-2400	999	999	999	-3.81E-10	0.00116	FALSE	TRUE	15.01620853	0.494845512	0.487545532
1466	3	0	-1600	999	999	999	-3.32E-10	0.00116	FALSE	TRUE	13.61324382	0.385656437	0.36422245
1467	3	800	-1600	999	999	999	-3.13E-10	0.00116	FALSE	TRUE	12.52573879	0.447473296	0.309239616
1468	3	0	-800	999	999	999	-3.86E-10	0.00116	FALSE	TRUE	10.78441496	0.420603154	0.428213772
1469	3	800	-800	3.105034405	3.14591005	5.272418293	-10.16356897	0.00116	FALSE	FALSE	12.91156385	0.367794781	0.263731224
1470	3	800	-13600	4.603870573	3.27011159	8.897373702	-32.92299138	0.00116	FALSE	FALSE	10.07893818	0.502145493	0.308618341
1471	3	0	-12800	2.72461977	3.449578382	2.862227997	-2.22E-10	0.00116	FALSE	TRUE	9.399409065	0.588502714	0.138544318
1472	3	800	-12800	2.685981497	3.449537235	2.066675955	-1.90E-10	0.00116	TRUE	TRUE	9.77924328	0.590987814	0.211699446
1473	3	0	-12000	33.0901626	0.916358168	5.087885545	-21.36363793	0.00116	FALSE	FALSE	9.123823034	0.598443113	0.157493205
1474	3	800	-12000	4.781478018	3.526368895	4.520634168	-23.43762931	0.00116	FALSE	FALSE	8.965329703	0.558370878	0.153610236
1475	3	0	-11200	2.84539301	3.555375043	2.256049855	-4.44E-10	0.00116	TRUE	TRUE	9.460862396	0.703593902	0.161376173
1476	3	2000	-14400	5.003098992	3.31970113	3.208634442	-3.58E-10	0.00227	FALSE	TRUE	10.39013846	0.422777616	0.306599197
1477	3	3200	-11200	5.516456663	3.261536646	2.250456381	-1.79E-11	0.00227	TRUE	TRUE	8.610494683	0.448405208	0.170074023
1478	3	2000	-10400	14.07038415	2.692372222	4.998541689	-6.555665198	0.00227	FALSE	FALSE	6.39042702	0.515968861	0.149261311
1479	3	3200	-10400	6.590476974	3.026375468	6.152308263	-5.112651982	0.00227	FALSE	FALSE	8.999921869	0.481332782	0.186227172
1480	3	2000	-9600	4.462041772	3.119185512	3.981699913	-2.231818062	0.00227	FALSE	FALSE	10.26517338	0.51488163	0.260003574
1481	3	3200	-9600	3.750231685	3.139014749	2.361932871	2.13E-11	0.00227	TRUE	TRUE	12.00986298	0.454928596	0.333158702
1482	3	2000	-8800	7.531784987	3.064213284	7.073915916	-5.680784141	0.00227	FALSE	FALSE	10.70274515	0.421690385	0.32974169
1483	3	3200	-8800	4.336837901	3.117424399	6.055168763	-3.218195595	0.00227	FALSE	FALSE	12.5882813	0.51736673	0.371988387
1484	3	2000	-8000	7.336725477	2.97117219	4.813940867	-5.22877533	0.00227	FALSE	FALSE	10.9176018	0.426971222	0.360184163
1485	3	3200	-8000	3.682827039	3.138763625	2.213909912	-1.44E-10	0.00227	TRUE	TRUE	11.50576471	0.488166806	0.38767558
1486	3	2000	-7200	999	999	999	-4.19E-11	0.00227	FALSE	TRUE	10.55285309	0.446075427	0.358320338
1487	3	3200	-14400	5.241932131	3.321198692	2.563715673	-3.66E-10	0.00227	FALSE	TRUE	9.014728865	0.431475466	0.268856743
1488	3	3200	-7200	4.586974322	3.118220272	6.198721062	-8.520638767	0.00227	FALSE	FALSE	11.01641777	0.382705381	0.378977731
1489	3	2000	-6400	4.694415806	3.106549928	6.592869373	-9.978731278	0.00227	FALSE	FALSE	10.59264317	0.43955204	0.378201137
1490	3	3200	-6400	999	999	999	-8.24E-10	0.00227	FALSE	TRUE	10.68160206	0.436600984	0.424020166
1491	3	2000	-5600	999	999	999	-5.97E-11	0.00227	FALSE	TRUE	7.750413085	0.519385874	0.259071662
1492	3	3200	-5600	999	999	999	-1.10E-10	0.00227	FALSE	TRUE	6.497762976	0.537713485	0.227541957
1493	3	2000	-4800	5.114080078	3.111160158	4.147858189	-1.351817621	0.00227	FALSE	FALSE	9.228425826	0.460675389	0.368571375
1494	3	3200	-4800	999	999	999	-9.83E-11	0.00227	FALSE	TRUE	7.040977881	0.583532514	0.201914365
1495	3	2000	-4000	6.783952859	3.010343828	4.747646386	-3.257955066	0.00227	FALSE	FALSE	10.07751422	0.530724142	0.347758664
1496	3	3200	-4000	5.965256592	3.047871024	4.148203792	-3.564822026	0.00227	FALSE	FALSE	7.409702526	0.577475083	0.232046201
1497	3	2000	-3200	4.459886111	3.123783181	5.888336215	-3.676782379	0.00227	FALSE	FALSE	14.12350882	0.472479614	0.407090423
1498	3	2000	-13600	4.589149122	3.363395462	2.785159248	-1.96E-10	0.00227	FALSE	TRUE	9.6288585	0.506805056	0.319335334
1499	3	3200	-3200	3.663065036	3.140832081	2.684744782	-1.22E-10	0.00227	FALSE	TRUE	8.33277788	0.546877291	0.177063366
1500	3	2000	-2400	5.813255201	3.037225812	5.318148853	-2.5962163	0.00227	FALSE	FALSE	11.9473179	0.41237126	0.200982452
1501	3	3200	-2400	5.159350557	3.107946149	4.627721227	-4.373880617	0.00227	FALSE	FALSE	11.25943195	0.451356265	0.231580244
1502	3	2000	-1600	3.817192186	3.142223582	2.233996286	-1.81E-10	0.00227	TRUE	TRUE	12.42176521	0.350088445	0.223193032
1503	3	3200	-1600	5.633788499	3.108743081	8.073265143	-7.403995595	0.00227	FALSE	FALSE	11.44672801	0.444832877	0.198342034
1504	3	2000	-800	3.874514054	3.141941379	2.246653423	-9.30E-11	0.00227	TRUE	TRUE	12.92626157	0.429456322	0.215271777
1505	3	3200	-800	3.945536356	3.141893704	2.235309115	-2.33E-10	0.00227	TRUE	TRUE	13.44577395	0.45073499	0.289824773
1506	3	3200	-13600	4.7869133	3.367604282	1.703702585	-8.42E-10	0.00227	TRUE	TRUE	9.446474852	0.37913305	0.271497161
1507	3	2000	-12800	36.0602788	0.786255665	6.171877971	-22.79944934	0.00227	FALSE	FALSE	9.169132968	0.424330803	0.313277903
1508	3	3200	-12800	5.221840599	3.419181619	3.04126904	-2.31E-11	0.00227	FALSE	TRUE	8.639658194	0.439707359	0.251150406
1509	3	2000	-12000	44.7425227	1.857084755	5.086578606	-9.564810573	0.00227	FALSE	FALSE	6.469178405	0.333314021	0.157803842
1510	3	3200	-12000	999	999	999	-2.89E-11	0.00227	FALSE	TRUE	8.237322501	0.455083914	0.143669836
1511	3	2000	-11200	11.51497273	3.188290108	6.409432874	-6.710555066	0.00227	FALSE	FALSE	6.61990535	0.437222259	0.162152767
1512	3	4550	-14400	8.147947095	3.301427067	6.908195523	-4.141825444	0.00338	FALSE	FALSE	8.068808481	0.50742633	0.21729092
1513	3	4550	-7200	8.861423888	2.989765445	7.768724811	-4.400810651	0.00338	FALSE	FALSE	8.868051483	0.44824989	0.354592688
1514	3	4550	-6400	22.16262682	2.599702748	5.051733057	-5.386502959	0.00338	FALSE	FALSE	7.500599337	0.559458109	0.221950482
1515	3	4550	-5600				-31.0641716	0.00338		FALSE	7.065584881	0.54206241	0.234531301
1516	3	4550	-4800	71.16928102	1.153294782	6.570807194	-4.571698225	0.00338	FALSE	FALSE	7.630242043	0.590055901	0.195235659
1517	3	4550	-4000	8.83472674	2.997554838	5.265904296	-8.076369822	0.00338	FALSE	FALSE	8.050844934	0.721300238	0.200827134
1518	3	4550	-3200	76.18652623	0.696417593	5.1109797	-11.41145858	0.00338	FALSE	FALSE	7.978720437	0.740249125	0.215427095
1519	3	4550	-2400	5.317321083	3.101452857	2.029729987	-1.99E-10	0.00338	TRUE	TRUE	8.302868125	0.686198203	0.211388808
1520	3	4550	-1600	5.526307685	3.102814276	2.069172948	-9.93E-11	0.00338	TRUE	TRUE	8.173499147	0.645349374	0.198186715
1521	3	4550	-800	5.371714135	3.102360057	2.073135515	-9.02E-11	0.00338	TRUE	TRUE	9.14827599	0.574058071	0.257363156
1522	3	4550	-13600	8.128223362	3.402001779	4.191454795	-0.761729882	0.00338	FALSE	FALSE	7.842666803	0.465645589	0.17162721
1523	3	4550	-12800	12.36348778	3.307997798	7.429796347	-2.074801479	0.00338	FALSE	FALSE	9.342943914	0.439241403	0.184363347
1524	3	4550	-12000	8.4691501	3.262003718	2.836432157	-2.30E-11	0.00338	FALSE	TRUE	9.811973453	0.417807416	0.260780168
1525	3	4550	-11200	5.255627075	3.10104319	2.033927686	-3.06E-11	0.00338	TRUE	TRUE	10.77306959	0.442347778	0.283301386
1526	3	4550	-10400	25.27843942	0.846104643	6.165732377	-26.5167574	0.00338	FALSE	FALSE	10.97898594	0.594715464	0.225367495
1527	3	4550	-9600	75.94174379	0.994844907	3.841806554	-4.418071006	0.00338	FALSE	FALSE	10.18441473	0.603568632	0.210767533
1528	3	4550	-8800	8.093472214	3.065205995	5.090021523	-3.067633136	0.00338	FALSE	FALSE	9.320548502	0.639136624	0.336731033
1529	3	4550	-8000	28963844.3	7.000433074	7.286493745	-0.001165862	0.00338	FALSE	FALSE	12.09688279	0.561943209	0.368105419
1530	3	6400	-14400	103.0235293	0.711368128	5.961658237	-12.75302227	0.00449	FALSE	FALSE	7.78045143	0.611023931	0.142737924
1531	3	6400	-7200	15.76491803	2.862142149	4.816723305	-3.047942094	0.00449	FALSE	FALSE	8.101573372	0.46424772	0.293086466
1532	3	6400	-6400	7.511865548	3.061977915	2.901607723	-0.00157209	0.00449	FALSE	FALSE	8.429181939	0.435979709	0.272429074
1533	3	6400	-5600	11379949.09	7.906279391	6.689725128	-3.37E-05	0.00449	FALSE	FALSE	7.89324079	0.378201137	0.277088636
1534	3	6400	-4800				-23.38465479	0.00449		FALSE	7.492310491	0.381152193	0.228784507
1535	3	6400	-4000	23.46189574	2.719856349	4.852789047	-2.369944321	0.00449	FALSE	FALSE	7.38105943	0.695672646	0.211544127
1536	3	6400	-3200	6.978579881	3.097728138	3.099819205	-1.11E-10	0.00449	FALSE	TRUE	8.833381767	0.763702255	0.371988387
1537	3	6400	-2400	98.1762391	1.023328321	3.904070225	-2.58276392	0.00449	FALSE	FALSE	9.630615955	0.777525623	0.351486313
1538	3	6400	-1600	8.600402309	3.095803163	4.786543182	-1.239193318	0.00449	FALSE	FALSE	9.69752068	0.635719611	0.379599006
1539	3	6400	-800	25.96977239	2.662622776	4.859892125	-3.754712695	0.00449	FALSE	FALSE	9.828665344	0.532898604	0.366552231
1540	3	6400	-13600	9.608041078	3.254249731	2.979457366	-2.17E-07	0.00449	FALSE	FALSE	7.501446313	0.547964522	0.172714441
1541	3	6400	-12800	29.8616936	2.619902115	6.414113237	-4.778051225	0.00449	FALSE	FALSE	8.455785245	0.57421339	0.234841938
1542	3	6400	-12000	18.79824964	2.819804475	3.846307969	-3.156853007	0.00449	FALSE	FALSE	9.827654869	0.673462066	0.267458874
1543	3	6400	-11200	12.7483529	2.984126846	6.274533215	-2.223909354	0.00449	FALSE	FALSE	10.55985028	0.715242807	0.268701424
1544	3	6400	-10400	17.13925659	2.845847599	6.526847071	-8.14918931	0.00449	FALSE	FALSE	10.53857105	0.723164063	0.263731224
1545	3	6400	-9600	13.47439442	2.920973527	4.620221952	-2.7175902	0.00449	FALSE	FALSE	10.34002672	0.704681133	0.198342034
1546	3	6400	-8800	95.39209194	0.728694231	6.621194409	-14.55975947	0.00449	FALSE	FALSE	7.545903509	0.713534301	0.203622871
1547	3	6400	-8000	7.12340585	3.063434928	2.046823199	-6.27E-11	0.00449	TRUE	TRUE	8.126465209	0.608383513	0.29386306
1548	3	8450	-14400	999	999	999	-1.86E-12	0.0056	FALSE	TRUE	9.122972229	0.672685472	0.121303938
1549	3	8450	-7200	15.45465009	2.944800847	4.898200373	-2.087426786	0.0056	FALSE	FALSE	10.85285191	0.320267246	0.331605514
1550	3	8450	-6400	13.36876183	2.967267535	3.570026675	-1.758042143	0.0056	FALSE	FALSE	10.35639357	0.304114097	0.347448026
1551	3	8450	-5600	40.1499637	2.571382339	6.830766708	-5.339335714	0.0056	FALSE	FALSE	6.074176535	0.366086275	0.216669645
1552	3	8450	-4800	137.3993966	0.682059856	5.331708836	-11.19030357	0.0056	FALSE	FALSE	6.639939147	0.46921792	0.2395015
1553	3	8450	-4000	15.05373114	2.934431163	4.877681078	-1.936966071	0.0056	FALSE	FALSE	6.566593881	0.431786103	0.300852403
1554	3	8450	-3200				-18.74928571	0.0056		FALSE	6.694381586	0.515658224	0.276001405
1555	3	8450	-2400	15.38741753	2.952611295	6.811073168	-1.140479643	0.0056	FALSE	FALSE	7.92263267	0.56178789	0.322597027
1556	3	8450	-1600	999	999	999	-1.752418393	0.0056	FALSE	FALSE	8.268770599	0.472634932	0.336265077
1557	3	8450	-800	102.6981641	0.844046127	6.533015073	-14.52058214	0.0056	FALSE	FALSE	10.8539221	0.357854382	0.385967074
1558	3	8450	-13600	90.31458187	0.744334249	4.854577924	-8.584925	0.0056	FALSE	FALSE	9.060676584	0.59021122	0.223037714
1559	3	8450	-12800	9.994509173	3.034423831	4.463116135	-2.250439286	0.0056	FALSE	FALSE	8.744525437	0.56800064	0.228007913
1560	3	8450	-12000	999	999	999	-1.658475179	0.0056	FALSE	FALSE	9.06411609	0.536315617	0.226299407
1561	3	8450	-11200				-18.74946429	0.0056		FALSE	8.675218979	0.469994514	0.308152384
1562	3	8450	-10400	13.89948769	2.959319367	5.06343703	-1.51567875	0.0056	FALSE	FALSE	9.022663016	0.567068727	0.287184354
1563	3	8450	-9600				-18.74946429	0.0056		FALSE	10.26503355	0.469373239	0.271963117
1564	3	8450	-8800	13.67599887	2.948361593	7.642355276	-3.581528571	0.0056	FALSE	FALSE	9.982173899	0.411749985	0.300697085
1565	3	8450	-8000	115.3582158	1.249077398	3.617682927	-2.30185	0.0056	FALSE	FALSE	10.17512319	0.403984048	0.271031205
1566	3	11600	-14400	15.97285196	2.972416679	1.645198096	-6.72E-10	0.0111	TRUE	TRUE	9.476985563	0.633079193	0.147863442
1567	3	11600	-7200	244.3239019	0.965181244	6.158821814	-5.148972973	0.0111	FALSE	FALSE	6.917161249	0.370279881	0.261401443
1568	3	11600	-6400	28.91693213	2.846090352	9.355995304	-1.281038739	0.0111	FALSE	FALSE	8.045784722	0.384258568	0.352262907
1569	3	11600	-5600	243.5013733	0.70519254	8.042066219	-6.663405405	0.0111	FALSE	FALSE	9.160767538	0.342633145	0.373230937
1570	3	11600	-4800				-9.459198198	0.0111		FALSE	10.38602674	0.400567036	0.449958396
1571	3	11600	-4000	42.47668866	2.761492527	4.065260979	-1.552838739	0.0111	FALSE	FALSE	9.149722117	0.502456131	0.372143706
1572	3	11600	-3200	999	999	999	-9.40E-11	0.0111	FALSE	TRUE	8.919859886	0.530258186	0.354282051
1573	3	11600	-2400	111.2180555	0.704862693	4.583813298	-8.602902703	0.0111	FALSE	FALSE	9.794700948	0.559147472	0.27040993
1574	3	11600	-1600	999	999	999	-0.000377854	0.0111	FALSE	FALSE	9.109814425	0.523268842	0.183742072
1575	3	11600	-800				-9.459189189	0.0111		FALSE	8.026292016	0.496709337	0.111674176
1576	3	11600	-13600				-9.459198198	0.0111		FALSE	8.205467032	0.582134645	0.141340055
1577	3	11600	-12800				-9.459207207	0.0111		FALSE	7.398923029	0.436756303	0.156405973
1578	3	11600	-12000	151.6727549	0.690986812	5.832342766	-7.83892973	0.0111	FALSE	FALSE	6.967253677	0.388762812	0.131710293
1579	3	11600	-11200				-9.459198198	0.0111		FALSE	6.931696368	0.387209624	0.161842129
1580	3	11600	-10400				-9.459144144	0.0111		FALSE	6.578947081	0.411749985	0.217601558
1581	3	11600	-9600	193.0121294	0.731644758	5.953922178	-5.84849009	0.0111	FALSE	FALSE	6.170786606	0.476051945	0.212010083
1582	3	11600	-8800	172.7567104	0.645293134	6.73321146	-8.564065766	0.0111	FALSE	FALSE	6.396344753	0.423243572	0.226299407
1583	3	11600	-8000	999	999	999	-1.868406306	0.0111	FALSE	FALSE	5.72139866	0.389850043	0.186071853
1584	3	-14400	0				-2.10E-05	0.00116		FALSE	13.41918037	0.720834282	0.272584392
1585	3	-13600	3200	3.280225723	3.693427141	6.371028854	-2.141251724	0.00116	FALSE	FALSE	15.95038861	0.581358052	0.153610236
1586	3	-14400	4000	3.023234834	3.707437766	1.858638901	-4.51E-09	0.00116	TRUE	TRUE	10.71010259	0.481022144	0.119129475
1587	3	-13600	4000	3.396601095	3.305885663	2.70958534	-2.69E-07	0.00116	FALSE	FALSE	11.29034738	0.539732629	0.144757068
1588	3	-14400	4800	2.7553105	3.744002187	2.02314929	-8.98E-09	0.00116	TRUE	TRUE	11.55740189	0.342167189	0.154852786
1589	3	-13600	4800	2.284216572	3.214190846	2.247408381	-3.37E-08	0.00116	TRUE	TRUE	12.9467638	0.480711507	0.167122967
1590	3	-14400	5600	30.53783604	0.936622868	4.489520413	-10.31412931	0.00116	FALSE	FALSE	13.51290324	0.359562888	0.174888904
1591	3	-13600	5600	2.602354793	3.230732419	1.950477429	-6.01E-09	0.00116	TRUE	TRUE	12.44132975	0.419671241	0.176131454
1592	3	-14400	6400	2.52186068	3.224732407	2.867215264	-5.37E-07	0.00116	FALSE	FALSE	13.73051727	0.269478018	0.167433604
1593	3	-13600	6400	2.558106055	3.277661117	2.409897134	-8.04E-09	0.00116	TRUE	TRUE	14.20753911	0.39388833	0.212010083
1594	3	-14400	7200	2.664178812	3.180265635	4.93760518	-13.24030172	0.00116	FALSE	FALSE	13.30801479	0.254878056	0.183742072
1595	3	-13600	0	3.057916742	3.591324291	1.865403507	-2.61E-08	0.00116	TRUE	TRUE	19.39430995	0.631370687	0.199273946
1596	3	-13600	7200	6.222592927	2.821888938	6.123279489	-25.88106034	0.00116	FALSE	FALSE	13.64388415	0.295416248	0.246180206
1597	3	-14400	8000	2.586183088	3.179479278	4.633036286	-5.688944828	0.00116	FALSE	FALSE	11.70928034	0.237327038	0.265750368
1598	3	-13600	8000	2.33327226	3.228476113	2.7597715	-1.53E-08	0.00116	FALSE	TRUE	11.27304574	0.330984239	0.246335525
1599	3	-14400	8800				-90.51474138	0.00116		FALSE	10.10986912	0.321975752	0.194614384
1600	3	-13600	8800	2.178512645	3.316660191	3.514824581	-1.69E-06	0.00116	FALSE	FALSE	10.39096786	0.378045818	0.214650502
1601	3	-14400	9600	2.262532635	3.312706872	3.279414961	-1.36E-07	0.00116	FALSE	FALSE	9.929108809	0.323373621	0.217601558
1602	3	-13600	9600	2.237633232	3.319270155	2.946409632	-2.41E-05	0.00116	FALSE	FALSE	10.31814	0.398547892	0.206573927
1603	3	-14400	10400	2.459099917	3.224380466	2.095169432	-2.57E-08	0.00116	TRUE	TRUE	9.337349109	0.363290538	0.209214346
1604	3	-13600	10400	2.421241356	3.231228989	2.048131243	-2.98E-08	0.00116	TRUE	TRUE	8.77381475	0.376026675	0.224280264
1605	3	-14400	11200	2.430222178	3.230720536	2.420041692	-3.07E-08	0.00116	TRUE	TRUE	8.572478266	0.318714059	0.159201711
1606	3	-14400	800	2.757242726	3.516613896	2.148850902	-3.06E-08	0.00116	TRUE	TRUE	20.71977544	0.63711748	0.346671432
1607	3	-13600	11200	2.406050913	3.273165473	3.208565998	-1.63E-06	0.00116	FALSE	FALSE	8.242925869	0.369037331	0.145533661
1608	3	-14400	12000	999	999	999	-1.91E-07	0.00116	FALSE	FALSE	7.494291156	0.329431052	0.107325251
1609	3	-13600	12000	999	999	999	-3.35E-08	0.00116	FALSE	TRUE	7.080169759	0.340303364	0.105927382
1610	3	-14400	12800	2.184502892	3.264923597	2.709640736	-2.78E-08	0.00116	FALSE	TRUE	7.469149718	0.358786294	0.112295451
1611	3	-13600	12800	27.66331255	1.004460215	6.427226877	-57.24538793	0.00116	FALSE	FALSE	7.275901465	0.282524792	0.113848638
1612	3	-14400	13600	2.507752965	3.27109646	2.961743517	-2.01E-06	0.00116	FALSE	FALSE	7.333594224	0.360805438	0.120061388
1613	3	-13600	13600	2.175150715	3.264739032	2.55318665	-3.08E-08	0.00116	FALSE	TRUE	6.830226196	0.310948122	0.083095527
1614	3	-13600	800	2.836499967	3.613001984	2.565995775	-2.51E-08	0.00116	FALSE	TRUE	20.84097895	0.771002236	0.237171719
1615	3	-14400	1600	2.746885561	3.523436495	2.656789808	-4.26E-08	0.00116	FALSE	TRUE	20.11160043	0.538956035	0.326635315
1616	3	-13600	1600	35.67602872	0.770055107	7.200404305	-44.51450862	0.00116	FALSE	FALSE	19.04150007	0.645660011	0.239035544
1617	3	-14400	2400	31.51656133	1.111752864	6.33663945	-55.63924138	0.00116	FALSE	FALSE	18.58433019	0.550294303	0.238414269
1618	3	-13600	2400	2.846261415	3.789793654	2.410544543	-5.87E-09	0.00116	TRUE	TRUE	15.82415652	0.535383704	0.187780359
1619	3	-14400	3200	16.38760403	2.473881894	5.715396512	-20.12163793	0.00116	FALSE	FALSE	16.04666682	0.520317786	0.181878247
1620	3	-12400	0	5.076565974	3.525779195	2.773287987	-3.07E-08	0.00227	FALSE	TRUE	9.235013319	0.656066367	0.194303746
1621	3	-11200	3200	999	999	999	-2.06E-06	0.00227	FALSE	FALSE	13.1619695	0.668491866	0.180480378
1622	3	-12400	4000	999	999	999	-28.68952423	0.00227	FALSE	FALSE	11.18988477	0.688527984	0.132331568
1623	3	-11200	4000	3.882149341	3.188852567	2.438858956	-8.43E-09	0.00227	TRUE	TRUE	13.67233798	0.559768747	0.195235659
1624	3	-12400	4800	999	999	999	-7.68E-09	0.00227	FALSE	TRUE	12.45916593	0.635719611	0.136369856
1625	3	-11200	4800	4.234629199	3.152411119	2.460631435	-1.29E-08	0.00227	TRUE	TRUE	13.81111114	0.560079384	0.222882395
1626	3	-12400	5600	3.742954426	3.188809976	2.56262293	-1.43E-06	0.00227	FALSE	FALSE	12.09643903	0.48521575	0.171161254
1627	3	-11200	5600	5.948221266	3.03101448	6.715968637	-8.328493392	0.00227	FALSE	FALSE	16.30862352	0.586172933	0.240433413
1628	3	-12400	6400	5.897477815	3.048778034	12.42896312	-2.907800881	0.00227	FALSE	FALSE	12.87352656	0.42603931	0.213873908
1629	3	-11200	6400	5.593598536	3.042718255	4.435191093	-5.263625551	0.00227	FALSE	FALSE	21.29772505	0.470926426	0.280816286
1630	3	-12400	7200	3.855313017	3.192974263	2.86296916	-1.48E-08	0.00227	FALSE	TRUE	11.77910834	0.372764981	0.209524983
1631	3	-11200	0	5.079387444	3.721561936	2.482060223	-5.16E-08	0.00227	TRUE	TRUE	8.068760002	0.476517901	0.182499522
1632	3	-11200	7200	999	999	999	-2.292627753	0.00227	FALSE	FALSE	17.75264263	0.458500927	0.23825895
1633	3	-12400	8000	3.87895255	3.194654599	2.772828079	-2.07E-08	0.00227	FALSE	TRUE	12.33265513	0.382394743	0.296658797
1634	3	-11200	8000	3.92408107	3.14900225	2.455157265	-2.36E-08	0.00227	TRUE	TRUE	17.08806199	0.509756112	0.245403613
1635	3	-12400	8800	999	999	999	-1.96E-08	0.00227	FALSE	TRUE	11.10817692	0.32104384	0.21480582
1636	3	-11200	8800	3.823563245	3.195397781	2.790083999	-2.45E-08	0.00227	FALSE	TRUE	17.32296963	0.548896435	0.230027057
1637	3	-12400	9600	999	999	999	-19.02507489	0.00227	FALSE	FALSE	10.1339725	0.340458683	0.226454726
1638	3	-11200	9600	4.768390261	3.123730165	3.266076794	-0.019202793	0.00227	FALSE	FALSE	11.16620595	0.478071088	0.145999618
1639	3	-12400	10400	3.870691474	3.197365225	2.568383905	-1.96E-06	0.00227	FALSE	FALSE	8.733568634	0.408488292	0.214495183
1640	3	-11200	10400	7.109055497	3.004772646	5.05156563	-6.645105727	0.00227	FALSE	FALSE	11.37386309	0.468751964	0.188401634
1641	3	-12400	11200	4.46803685	3.125522577	5.82034365	-2.034598678	0.00227	FALSE	FALSE	7.83020544	0.342477826	0.105306107
1642	3	-12400	800	16.27185911	2.993360234	4.632560193	-2.935314537	0.00227	FALSE	FALSE	15.91278596	0.632613237	0.267148236
1643	3	-11200	11200	999	999	999	-0.48255859	0.00227	FALSE	FALSE	9.623630488	0.295726885	0.175665497
1644	3	-12400	12000	4.968740065	3.123782692	6.249136448	-2.992565198	0.00227	FALSE	FALSE	7.499762219	0.296037522	0.090861464
1645	3	-11200	12000	999	999	999	-2.36E-07	0.00227	FALSE	FALSE	8.149829832	0.211233489	0.120527344
1646	3	-12400	12800	3.857574897	3.197095471	2.894575182	-2.48E-08	0.00227	FALSE	TRUE	6.915536097	0.290446048	0.085891264
1647	3	-11200	12800	3.70962451	3.188631137	2.505111718	-2.69E-08	0.00227	FALSE	TRUE	7.117840388	0.187003766	0.148640036
1648	3	-12400	13600				-46.25418502	0.00227		FALSE	6.673266056	0.273360986	0.09505507
1649	3	-11200	13600				-39.82437885	0.00227		FALSE	6.763673167	0.171782529	0.119284794
1650	3	-11200	800	6.798465594	3.325936822	2.182462147	-3.77E-08	0.00227	TRUE	TRUE	8.185338697	0.579960183	0.190731415
1651	3	-12400	1600	8.954704445	3.185424151	4.919955603	-4.603519824	0.00227	FALSE	FALSE	15.93963145	0.655134454	0.21977602
1652	3	-11200	1600	999	999	999	-12.25453304	0.00227	FALSE	FALSE	11.37156384	0.611800525	0.219931339
1653	3	-12400	2400	999	999	999	-1.52E-08	0.00227	FALSE	TRUE	15.98503949	0.613974988	0.177684641
1654	3	-11200	2400	4.317727426	3.141375167	3.113856187	-2.65E-08	0.00227	FALSE	TRUE	13.57009259	0.698313065	0.229250463
1655	3	-12400	3200	9.807735644	2.845830615	6.716471811	-18.65554626	0.00227	FALSE	FALSE	16.496369	0.718349182	0.149261311
1656	3	-9850	0	6.468580257	3.069642113	5.477345475	-2.077449112	0.00338	FALSE	FALSE	8.119564249	0.455239233	0.184673984
1657	3	-9850	7200	6.193699486	3.077232655	6.320948016	-2.943415089	0.00338	FALSE	FALSE	20.32890099	0.463937083	0.302250272
1658	3	-9850	8000	999	999	999	-2.82E-08	0.00338	FALSE	TRUE	17.93237706	0.45197754	0.315763003
1659	3	-9850	8800	999	999	999	-2.57E-08	0.00338	FALSE	TRUE	18.70720697	0.457258377	0.34201187
1660	3	-9850	9600	999	999	999	-19.58308876	0.00338	FALSE	FALSE	13.28013262	0.38643303	0.282214154
1661	3	-9850	10400	9.66486605	2.985909554	6.560014475	-4.485757396	0.00338	FALSE	FALSE	10.51508244	0.29262051	0.208903708
1662	3	-9850	11200	5.626798333	3.157404612	2.825879423	-3.72E-08	0.00338	FALSE	TRUE	9.449611518	0.227076001	0.154076192
1663	3	-9850	12000	6.40559403	3.099938838	4.791189818	-0.714269527	0.00338	FALSE	FALSE	8.556780027	0.224280264	0.167744241
1664	3	-9850	12800	69.93317402	1.28786963	4.931397988	-11.36678698	0.00338	FALSE	FALSE	6.985646054	0.210146258	0.142893243
1665	3	-9850	13600	81.89777238	0.654674647	4.840822031	-11.64868935	0.00338	FALSE	FALSE	7.224930927	0.19383779	0.169608066
1666	3	-9850	800	999	999	999	-12.45183432	0.00338	FALSE	FALSE	7.126675217	0.433183972	0.157027248
1667	3	-9850	1600				-31.06420118	0.00338		FALSE	11.28924748	0.465956226	0.221795164
1668	3	-9850	2400	6.004829261	3.100568876	3.520097798	-2.78E-08	0.00338	FALSE	TRUE	12.0407648	0.591764407	0.173801672
1669	3	-9850	3200	5.234456914	3.147415056	3.128434985	-2.82E-06	0.00338	FALSE	FALSE	11.32548763	0.496243381	0.204399465
1670	3	-9850	4000	999	999	999	-10.87495562	0.00338	FALSE	FALSE	16.87017801	0.440173315	0.249286581
1671	3	-9850	4800	999	999	999	-14.90482249	0.00338	FALSE	FALSE	17.0294799	0.458500927	0.288737542
1672	3	-9850	5600				-31.06420118	0.00338		FALSE	18.62108817	0.566447453	0.275690767
1673	3	-9850	6400	5.067343084	3.153927364	2.387236863	-2.20E-07	0.00338	TRUE	FALSE	19.55975521	0.428213772	0.328343821
1674	3	-8000	0	999	999	999	-1.82E-07	0.00449	FALSE	FALSE	8.935727409	0.548741116	0.152833642
1675	3	-8000	7200	18.97260222	2.778225433	5.219172718	-4.737247216	0.00449	FALSE	FALSE	17.02400205	0.355369282	0.323062984
1676	3	-8000	8000	999	999	999	-3.04E-07	0.00449	FALSE	FALSE	13.98400465	0.330984239	0.413147854
1677	3	-8000	8800	114.8486677	0.711242121	6.072892687	-15.28501114	0.00449	FALSE	FALSE	13.60490987	0.363911813	0.428990366
1678	3	-8000	9600	10.76412176	2.960795909	4.869827475	-1.993911359	0.00449	FALSE	FALSE	14.64858205	0.316694915	0.467664733
1679	3	-8000	10400	7.25298732	3.06549988	3.364402501	-0.312341871	0.00449	FALSE	FALSE	12.15432781	0.27662268	0.332071471
1680	3	-8000	11200	323326081.4	0.745820385	7.057696655	-4.46E-06	0.00449	FALSE	FALSE	8.477018809	0.233133432	0.152057049
1681	3	-8000	12000	6.840473485	3.109825835	2.528506282	-2.37E-08	0.00449	FALSE	TRUE	7.955755827	0.180635697	0.189644184
1682	3	-8000	12800	999	999	999	-3.352761693	0.00449	FALSE	FALSE	7.934134915	0.234531301	0.225522814
1683	3	-8000	13600	11.4342555	2.970049028	7.00222113	-6.131004454	0.00449	FALSE	FALSE	8.391770647	0.319335334	0.214184545
1684	3	-8000	800				-23.38463252	0.00449		FALSE	8.730979103	0.604500544	0.138854955
1685	3	-8000	1600				-23.38461024	0.00449		FALSE	8.119418356	0.547343247	0.128759237
1686	3	-8000	2400				-23.38463252	0.00449		FALSE	8.033247653	0.44327969	0.08029979
1687	3	-8000	3200	21.64668143	2.721950721	4.933440453	-11.73287973	0.00449	FALSE	FALSE	7.867046719	0.372299025	0.136059218
1688	3	-8000	4000				-23.3847216	0.00449		FALSE	8.213621501	0.387364943	0.240433413
1689	3	-8000	4800	17.40711043	2.842804549	4.702795913	-5.309634744	0.00449	FALSE	FALSE	12.03606318	0.399169167	0.232667476
1690	3	-8000	5600	86.82258177	1.404725443	4.935611772	-3.000766147	0.00449	FALSE	FALSE	12.4621842	0.38643303	0.207350521
1691	3	-8000	6400	999	999	999	-4.94663029	0.00449	FALSE	FALSE	13.29254293	0.333935296	0.229095145
1692	3	-5950	0	999	999	999	-1.44E-07	0.0056	FALSE	FALSE	12.90208093	0.438464809	0.193371834
1693	3	-5950	7200	20.36627633	2.810887093	3.811345053	-1.246490893	0.0056	FALSE	FALSE	11.93589352	0.324460852	0.252237637
1694	3	-5950	8000	13.92119749	2.96629678	3.070019537	-1.876955357	0.0056	FALSE	FALSE	10.74984224	0.255809968	0.303337503
1695	3	-5950	8800				-18.74946429	0.0056		FALSE	12.48887277	0.295726885	0.348845895
1696	3	-5950	9600	999	999	999	-1.112511071	0.0056	FALSE	FALSE	10.56081159	0.384103249	0.307997066
1697	3	-5950	10400	8.562552833	3.067275986	1.910017264	-2.20E-08	0.0056	TRUE	TRUE	9.275053724	0.419360604	0.274292899
1698	3	-5950	11200	999	999	999	-1.88E-08	0.0056	FALSE	TRUE	7.8514394	0.320111928	0.198031396
1699	3	-5950	12000	125.0623505	0.620598819	5.980343983	-12.87807143	0.0056	FALSE	FALSE	7.44192724	0.265905687	0.201448409
1700	3	-5950	12800	17.93001996	2.853447364	4.299870374	-3.485971429	0.0056	FALSE	FALSE	6.898019378	0.19011014	0.229561101
1701	3	-5950	13600	38.70308814	2.523035807	4.372741106	-2.359103571	0.0056	FALSE	FALSE	7.881851767	0.279418417	0.229095145
1702	3	-5950	800				-18.74948214	0.0056		FALSE	11.98730377	0.374473487	0.166191054
1703	3	-5950	1600	16.38345512	2.882133493	3.521053196	-1.314893214	0.0056	FALSE	FALSE	12.20719102	0.357699063	0.247733394
1704	3	-5950	2400	9.100521987	3.06118908	2.140948737	-2.31E-08	0.0056	TRUE	TRUE	11.48881047	0.290756685	0.255033375
1705	3	-5950	3200	113.0689689	0.691362443	5.874827238	-18.31825	0.0056	FALSE	FALSE	12.04295902	0.333779977	0.209524983
1706	3	-5950	4000				-18.74944643	0.0056		FALSE	12.00523497	0.375094762	0.20005054
1707	3	-5950	4800	8.071546325	3.06596957	2.072964176	-2.18E-08	0.0056	TRUE	TRUE	11.22994109	0.387054305	0.156716611
1708	3	-5950	5600	131.9137172	0.67490846	7.309517003	-15.28465179	0.0056	FALSE	FALSE	11.34331983	0.364067132	0.118663519
1709	3	-5950	6400				-18.74946429	0.0056		FALSE	10.51879786	0.317626828	0.089774233
1710	3	-2800	0				-9.45918018	0.0111		FALSE	7.936867676	0.42231166	0.247888712
1711	3	-2800	7200	999	999	999	0.033623712	0.0111	FALSE	FALSE	7.228218802	0.310016209	0.10748057
1712	3	-2800	8000	243.7466163	0.644301517	10.82512005	-5.758090991	0.0111	FALSE	FALSE	7.637615745	0.369037331	0.107635888
1713	3	-2800	8800	999	999	999	-3.274956757	0.0111	FALSE	FALSE	7.771014088	0.445609471	0.106703976
1714	3	-2800	9600				-9.45918018	0.0111		FALSE	9.292578139	0.522802886	0.189644184
1715	3	-2800	10400	999	999	999	-5.969669369	0.0111	FALSE	FALSE	10.78834938	0.624070706	0.307841747
1716	3	-2800	11200				-9.459207207	0.0111		FALSE	10.69810787	0.567845321	0.317471509
1717	3	-2800	12000	32.1795638	2.838360046	3.241821482	-0.469466216	0.0111	FALSE	FALSE	11.00267948	0.545168785	0.394198967
1718	3	-2800	12800	39.61944896	2.758004637	6.295817034	-0.761794955	0.0111	FALSE	FALSE	12.11205689	0.47046047	0.51488163
1719	3	-2800	13600	285.897384	0.743652101	6.212544904	-7.896494595	0.0111	FALSE	FALSE	13.57429378	0.326479996	0.432873334
1720	3	-2800	800	30.82076086	2.844360305	5.037176842	-1.475867568	0.0111	FALSE	FALSE	6.912295823	0.341856551	0.207816477
1721	3	-2800	1600	44.09920326	2.741208347	4.895946174	-0.928117117	0.0111	FALSE	FALSE	7.941459084	0.243073831	0.161686811
1722	3	-2800	2400				-9.459198198	0.0111		FALSE	9.729250547	0.214650502	0.17038466
1723	3	-2800	3200				-9.459207207	0.0111		FALSE	9.759593213	0.200205859	0.151591092
1724	3	-2800	4000	999	999	999	-4.286866667	0.0111	FALSE	FALSE	9.43887996	0.198342034	0.125497544
1725	3	-2800	4800	256.9255605	0.674550979	5.734634485	-7.45291982	0.0111	FALSE	FALSE	9.706185131	0.245248294	0.112916726
1726	3	-2800	5600	187.1930405	0.664731739	5.210061374	-5.695252252	0.0111	FALSE	FALSE	7.846880943	0.294329016	0.082474252
1727	3	-2800	6400				-9.459189189	0.0111		FALSE	7.559712925	0.331605514	0.102355051
2304	4	-14400	-14400	2.977598467	3.260463621	2.063044356	-3.14E-08	0.00116	TRUE	TRUE	7.918859673	0.099869951	0.139165593
2305	4	-13600	-11200	2.948635115	3.263178657	2.061594524	-5.65E-08	0.00116	TRUE	TRUE	6.741099977	0.1234784	0.082474252
2306	4	-14400	-10400	2.984042842	3.263905164	1.88252335	-7.43E-08	0.00116	TRUE	TRUE	8.633318383	0.090550827	0.064301959
2307	4	-13600	-10400	2.987409414	3.264472297	1.927467544	-8.59E-08	0.00116	TRUE	TRUE	7.657041637	0.090861464	0.06911684
2308	4	-14400	-9600	2.995758448	3.263251396	1.858093405	-7.89E-08	0.00116	TRUE	TRUE	8.178203752	0.084493396	0.059642397
2309	4	-13600	-9600	3.024508107	3.264671368	1.825852196	-8.22E-08	0.00116	TRUE	TRUE	7.473005349	0.092414652	0.058399847
2310	4	-14400	-8800	2.94168066	3.264298253	1.917074551	-8.80E-08	0.00116	TRUE	TRUE	7.701788313	0.075795546	0.063680684
2311	4	-13600	-8800	2.965540125	3.264007043	1.823396009	-8.93E-08	0.00116	TRUE	TRUE	7.535263631	0.072689171	0.058244528
2312	4	-14400	-8000	3.004335531	3.258643805	2.287845542	-7.85E-08	0.00116	TRUE	TRUE	7.265221498	0.038829686	0.045353073
2313	4	-13600	-8000	2.946671895	3.264978346	1.858387594	-8.64E-08	0.00116	TRUE	TRUE	6.999241953	0.021433986	0.031219067
2314	4	-14400	-7200	2.925801807	3.263960946	1.942543658	-9.08E-08	0.00116	TRUE	TRUE	7.365656485	0.041159467	0.04069351
2315	4	-13600	-14400	2.999505142	3.261527242	2.088315649	-4.71E-08	0.00116	TRUE	TRUE	7.944371875	0.104529513	0.131865612
2316	4	-13600	-7200	2.880300165	3.264023263	1.846429146	-8.92E-08	0.00116	TRUE	TRUE	6.456379182	0.030287155	0.034014805
2317	4	-14400	-6400	2.900958656	3.26323771	1.876343449	-8.37E-08	0.00116	TRUE	TRUE	6.512878769	0.032616936	0.040382873
2318	4	-13600	-6400	2.847135929	3.263344693	1.929373088	-8.61E-08	0.00116	TRUE	TRUE	5.790375324	0.030753111	0.045353073
2319	4	-14400	-5600	2.926540582	3.262786011	1.718246793	-9.08E-08	0.00116	TRUE	TRUE	6.24846012	0.038519048	0.082008296
2320	4	-13600	-5600	2.850988483	3.262242965	2.180730985	-9.88E-08	0.00116	TRUE	TRUE	5.861532415	0.053429647	0.088065727
2321	4	-14400	-4800	2.951119968	3.262118623	2.2961946	-8.95E-08	0.00116	TRUE	TRUE	6.036360472	0.050323272	0.101889095
2322	4	-13600	-4800	2.882934756	3.262777294	1.736228269	-8.39E-08	0.00116	TRUE	TRUE	5.68567061	0.056536022	0.107169932
2323	4	-14400	-4000	2.909468427	3.263103869	2.033224615	-8.36E-08	0.00116	TRUE	TRUE	6.293184446	0.107169932	0.110431626
2324	4	-13600	-4000	2.886861334	3.262351346	1.9918077	-9.13E-08	0.00116	TRUE	TRUE	6.432353249	0.101578457	0.095365708
2325	4	-14400	-3200	2.882080065	3.262849681	1.973671219	-8.00E-08	0.00116	TRUE	TRUE	7.002930378	0.142737924	0.135593262
2326	4	-14400	-13600	2.989054237	3.260852238	1.900207242	-4.96E-08	0.00116	TRUE	TRUE	8.259099589	0.090395508	0.11975075
2327	4	-13600	-3200	2.888896864	3.262627565	1.895753603	-9.35E-08	0.00116	TRUE	TRUE	6.758122142	0.135282624	0.118197563
2328	4	-14400	-2400	2.868377437	3.262282306	1.787079413	-8.77E-08	0.00116	TRUE	TRUE	7.139499829	0.136991131	0.099559314
2329	4	-13600	-2400	2.880229447	3.261436575	2.100080331	-8.72E-08	0.00116	TRUE	TRUE	6.609018887	0.126118819	0.079833833
2330	4	-14400	-1600	2.807741762	3.261160318	1.849198484	-7.33E-09	0.00116	TRUE	TRUE	7.079453211	0.129846468	0.072689171
2331	4	-13600	-1600	2.962360068	3.259631478	2.578880174	-0.029662362	0.00116	FALSE	FALSE	6.984039382	0.119906069	0.072067896
2332	4	-14400	-800	3.028691296	3.243896507	1.932261892	-7.32E-09	0.00116	TRUE	TRUE	7.547907671	0.149882586	0.069738115
2333	4	-13600	-800	3.049971742	3.243916131	1.948017773	-7.31E-09	0.00116	TRUE	TRUE	7.713488872	0.194769703	0.075174271
2334	4	-13600	-13600	3.001765025	3.263929625	2.080216891	-6.07E-08	0.00116	TRUE	TRUE	7.668055686	0.101423139	0.107946526
2335	4	-14400	-12800	999	999	999	-66.18946552	0.00116	FALSE	FALSE	7.712101684	0.085735946	0.091482739
2336	4	-13600	-12800	2.958473993	3.263546856	1.948339814	-7.79E-08	0.00116	TRUE	TRUE	7.495535785	0.104063557	0.104374195
2337	4	-14400	-12000	2.966647058	3.262917347	2.017973805	-8.32E-08	0.00116	TRUE	TRUE	7.277889283	0.095210389	0.113538
2338	4	-13600	-12000	2.98888923	3.26408019	1.903249197	-7.95E-08	0.00116	TRUE	TRUE	7.106800857	0.118352881	0.110586944
2339	4	-14400	-11200	3.047583007	3.26170277	2.631669519	-8.30E-08	0.00116	FALSE	TRUE	7.249229884	0.102821007	0.07532959
2340	4	-12400	-14400	5.167602068	3.173387888	1.965449406	-7.61E-08	0.00227	TRUE	TRUE	7.31380829	0.104374195	0.095986983
2341	4	-11200	-11200	4.928629948	3.173835235	2.049870659	-8.73E-08	0.00227	TRUE	TRUE	6.548509537	0.094123158	0.07781469
2342	4	-12400	-10400	5.062470563	3.173546731	2.023805852	-1.00E-07	0.00227	TRUE	FALSE	6.585839546	0.090706145	0.09878272
2343	4	-11200	-10400	4.83501002	3.173259173	2.192463513	-9.19E-08	0.00227	TRUE	TRUE	6.660150264	0.071291303	0.066010465
2344	4	-12400	-9600	5.041455295	3.174081383	1.731187348	-1.03E-07	0.00227	TRUE	FALSE	7.209843382	0.076106184	0.087289133
2345	4	-11200	-9600	4.822598971	3.173307358	1.888587423	-9.43E-08	0.00227	TRUE	TRUE	6.285123592	0.057467935	0.073621084
2346	4	-12400	-8800	4.480811901	3.207536045	2.136429776	-1.06E-07	0.00227	TRUE	FALSE	6.979607526	0.093191245	0.059176441
2347	4	-11200	-8800	4.819060082	3.173124613	2.048841301	-1.03E-07	0.00227	TRUE	FALSE	6.116001901	0.094123158	0.094899751
2348	4	-12400	-8000	4.954624408	3.173903353	2.047302889	-1.06E-07	0.00227	TRUE	FALSE	6.649140277	0.038053092	0.04317861
2349	4	-11200	-8000	4.755524538	3.172827133	2.05628325	-1.05E-07	0.00227	TRUE	FALSE	5.892505669	0.093191245	0.079833833
2350	4	-12400	-7200	4.853509194	3.173382715	2.009866356	-1.14E-07	0.00227	TRUE	FALSE	5.574389652	0.062282816	0.05436156
2351	4	-11200	-14400	4.982731022	3.172330308	2.11075805	-1.02E-07	0.00227	TRUE	FALSE	6.831331977	0.080610427	0.083406165
2352	4	-11200	-7200	4.783481081	3.17318986	1.753731662	-1.15E-07	0.00227	TRUE	FALSE	5.615203933	0.109655032	0.075950865
2353	4	-12400	-6400	4.765218572	3.173057789	1.965177861	-1.10E-07	0.00227	TRUE	FALSE	5.463846265	0.05560411	0.068029609
2354	4	-11200	-6400	4.817186928	3.173271606	1.847783057	-1.16E-07	0.00227	TRUE	FALSE	5.33614577	0.077504052	0.086667858
2355	4	-12400	-5600	4.769316279	3.172869594	1.960052763	-1.07E-07	0.00227	TRUE	FALSE	6.293375335	0.081076383	0.083872121
2356	4	-11200	-5600	4.831826225	3.173627705	1.923142273	-1.22E-07	0.00227	TRUE	FALSE	6.23270395	0.090240189	0.100801864
2357	4	-12400	-4800	4.817321147	3.173022641	2.242971771	-0.012569194	0.00227	TRUE	FALSE	6.42462048	0.075795546	0.097695489
2358	4	-11200	-4800	4.851631283	3.173048041	2.073387104	-1.08E-07	0.00227	TRUE	FALSE	6.589964675	0.071291303	0.087289133
2359	4	-12400	-4000	4.867446012	3.173260324	1.913402319	-1.11E-07	0.00227	TRUE	FALSE	7.103244402	0.10748057	0.10375292
2360	4	-11200	-4000	4.861325039	3.172806251	2.09670863	-9.73E-08	0.00227	TRUE	TRUE	6.45900786	0.066321103	0.099559314
2361	4	-12400	-3200	4.815505383	3.172959781	1.918367581	-9.98E-08	0.00227	TRUE	TRUE	7.416614786	0.121614575	0.067563653
2362	4	-12400	-13600	5.079334368	3.173207698	1.912974569	-8.03E-08	0.00227	TRUE	TRUE	6.867526038	0.070980665	0.090706145
2363	4	-11200	-3200				-46.25488987	0.00227		FALSE	9.135172472	0.072533853	0.118042244
2364	4	-12400	-2400	4.819911709	3.172306603	2.04609606	-9.57E-08	0.00227	TRUE	TRUE	6.868058041	0.146620893	0.076106184
2365	4	-11200	-2400	4.732761852	3.172175176	2.116432836	-1.01E-07	0.00227	TRUE	FALSE	9.524667102	0.108257163	0.120061388
2366	4	-12400	-1600	4.756177007	3.172003402	2.207443243	-6.16E-09	0.00227	TRUE	TRUE	8.890744508	0.116799694	0.086978496
2367	4	-11200	-1600	4.604283677	3.171571993	2.096803313	-6.15E-09	0.00227	TRUE	TRUE	8.753817894	0.09132742	0.10002527
2368	4	-12400	-800	4.718958756	3.171565444	1.992679099	-6.27E-09	0.00227	TRUE	TRUE	9.312863071	0.131865612	0.102976326
2369	4	-11200	-800	4.696265415	3.172189858	2.094893545	-5.94E-09	0.00227	TRUE	TRUE	8.770535645	0.113072044	0.123633719
2370	4	-11200	-13600	5.010768607	3.173149284	1.955119181	-1.18E-07	0.00227	TRUE	FALSE	6.256199723	0.082629571	0.086512539
2371	4	-12400	-12800	5.091649594	3.174094516	2.017691183	-7.82E-08	0.00227	TRUE	TRUE	6.596788087	0.071912578	0.096608258
2372	4	-11200	-12800	5.033014151	3.173821006	1.991024329	-8.80E-08	0.00227	TRUE	TRUE	6.216625589	0.091172102	0.07284449
2373	4	-12400	-12000	5.056800681	3.173994971	1.985305508	-8.36E-08	0.00227	TRUE	TRUE	6.574781544	0.107325251	0.098006126
2374	4	-11200	-12000	4.908429505	3.173515321	2.174081866	-8.53E-08	0.00227	TRUE	TRUE	6.313629346	0.070980665	0.075018952
2375	4	-12400	-11200	5.006878826	3.173282409	1.974332244	-8.32E-08	0.00227	TRUE	TRUE	6.567303801	0.106859295	0.098472083
2376	4	-9850	-14400	6.313011768	3.13739457	2.021769782	-1.25E-07	0.00338	TRUE	FALSE	6.533472331	0.07532959	0.113693319
2377	4	-9850	-7200	6.13219416	3.137480038	1.832330208	-1.25E-07	0.00338	TRUE	FALSE	6.064059315	0.10251037	0.111052901
2378	4	-9850	-6400	6.174196008	3.137818631	1.751003796	-1.16E-07	0.00338	TRUE	FALSE	5.722585253	0.098316764	0.107014613
2379	4	-9850	-5600	6.275577495	3.137104546	2.284420345	-0.014485382	0.00338	TRUE	FALSE	5.885582601	0.070825346	0.088997639
2380	4	-9850	-4800	6.28925729	3.137524367	2.074702933	-1.02E-07	0.00338	TRUE	FALSE	6.761637654	0.062748772	0.085269989
2381	4	-9850	-4000	6.311616763	3.137257655	2.10388338	-9.96E-08	0.00338	TRUE	TRUE	6.415945377	0.052963691	0.07284449
2382	4	-9850	-3200	6.278039595	3.13708275	2.135183377	-1.10E-07	0.00338	TRUE	FALSE	7.110229489	0.06911684	0.055138153
2383	4	-9850	-2400	6.083839094	3.136857463	2.121277585	-1.12E-07	0.00338	TRUE	FALSE	8.503840045	0.09629762	0.085425308
2384	4	-9850	-1600	5.882950016	3.135352582	2.129866923	-6.03E-09	0.00338	TRUE	TRUE	8.437338173	0.108412482	0.121148619
2385	4	-9850	-800	5.971658626	3.13638456	2.114914813	-6.05E-09	0.00338	TRUE	TRUE	8.890406913	0.102355051	0.137612406
2386	4	-9850	-13600	6.244659298	3.137579639	1.962182228	-1.17E-07	0.00338	TRUE	FALSE	6.27994845	0.064767915	0.100335907
2387	4	-9850	-12800	6.238203462	3.137554151	2.083677909	-1.34E-07	0.00338	TRUE	FALSE	6.269516647	0.058244528	0.088997639
2388	4	-9850	-12000	6.133322523	3.138071472	1.831353279	-1.17E-07	0.00338	TRUE	FALSE	6.23706572	0.089929552	0.063214728
2389	4	-9850	-11200	999	999	999	-3.18E-08	0.00338	FALSE	TRUE	6.276971638	0.074242359	0.057933891
2390	4	-9850	-10400	6.137182879	3.136464828	2.187825307	-0.009896926	0.00338	TRUE	FALSE	6.615426436	0.075795546	0.078435965
2391	4	-9850	-9600	6.021188218	3.137852915	1.9930665	-1.12E-07	0.00338	TRUE	FALSE	6.39982585	0.100491226	0.070825346
2392	4	-9850	-8800	6.032426216	3.137591088	1.965527781	-1.14E-07	0.00338	TRUE	FALSE	6.289556758	0.066942378	0.083095527
2393	4	-9850	-8000	6.067903171	3.137597005	1.842786222	-1.10E-07	0.00338	TRUE	FALSE	5.980204413	0.099093357	0.101889095
2394	4	-8000	-14400	8.313061175	3.100684715	1.857611645	-1.31E-07	0.00449	TRUE	FALSE	6.496922634	0.029510561	0.093657201
2395	4	-8000	-7200	8.399057117	3.099205119	2.184896018	-1.15E-07	0.00449	TRUE	FALSE	6.144558568	0.08029979	0.109965669
2396	4	-8000	-6400	27.7090266	3.105077606	2.216318031	-1.18E-07	0.00449	TRUE	FALSE	6.154865066	0.045353073	0.089618914
2397	4	-8000	-5600	8.367336802	3.098928169	1.990929623	-1.13E-07	0.00449	TRUE	FALSE	6.177215025	0.049236041	0.068029609
2398	4	-8000	-4800	8.340344513	3.098033336	2.000517977	-1.09E-07	0.00449	TRUE	FALSE	5.87257101	0.042402017	0.050012635
2399	4	-8000	-4000	8.424726451	3.098615726	1.998625807	-1.03E-07	0.00449	TRUE	FALSE	8.159303235	0.06414664	0.082629571
2400	4	-8000	-3200	8.426258585	3.098649962	1.984665996	-1.14E-07	0.00449	TRUE	FALSE	9.500045524	0.069582796	0.084804033
2401	4	-8000	-2400	8.53090094	3.098380157	1.983485758	-1.21E-07	0.00449	TRUE	FALSE	9.364141565	0.070670028	0.087444452
2402	4	-8000	-1600	7.888163603	3.133468533	2.219285055	-9.55E-07	0.00449	TRUE	FALSE	9.467269174	0.103597601	0.082163615
2403	4	-8000	-800	8.201767305	3.091518184	2.212689938	-2.84E-08	0.00449	TRUE	TRUE	9.825408555	0.089463595	0.085269989
2404	4	-8000	-13600	999	999	999	-1.33E-07	0.00449	FALSE	FALSE	6.400862205	0.033238211	0.086357221
2405	4	-8000	-12800	8.347893575	3.100818342	2.006981198	-1.34E-07	0.00449	TRUE	FALSE	6.360233746	0.031995661	0.081387021
2406	4	-8000	-12000	8.289673488	3.100845735	1.97644139	-1.40E-07	0.00449	TRUE	FALSE	6.347229339	0.055293472	0.075950865
2407	4	-8000	-11200	8.348625708	3.100906132	2.062576221	-1.42E-07	0.00449	TRUE	FALSE	6.423081551	0.052497735	0.070670028
2408	4	-8000	-10400	13.5179659	2.935994422	4.829027073	-6.387443207	0.00449	FALSE	FALSE	6.495564508	0.06663174	0.058244528
2409	4	-8000	-9600	8.474597869	3.099318299	2.097389873	-1.20E-07	0.00449	TRUE	FALSE	6.125618435	0.071135984	0.076882777
2410	4	-8000	-8800	8.438919786	3.099735041	2.064102984	-1.23E-07	0.00449	TRUE	FALSE	5.968308309	0.055448791	0.086046583
2411	4	-8000	-8000	8.422586985	3.099488399	2.023643234	-1.21E-07	0.00449	TRUE	FALSE	5.909841218	0.073776403	0.100491226
2412	4	-5950	-14400	9.275516331	3.09997909	2.246097946	-0.000123592	0.0056	TRUE	FALSE	6.048744097	0.049857316	0.061816859
2413	4	-5950	-7200	8.847850856	3.097082092	2.091536557	-1.21E-07	0.0056	TRUE	FALSE	5.834500122	0.036965861	0.079212558
2414	4	-5950	-6400	8.894817235	3.096985247	2.009969317	-1.30E-07	0.0056	TRUE	FALSE	6.704371759	0.050789229	0.054982835
2415	4	-5950	-5600	8.783647886	3.096731525	1.990699687	-1.29E-07	0.0056	TRUE	FALSE	6.986234617	0.044731798	0.056070066
2416	4	-5950	-4800	8.699136973	3.09586743	2.063470888	-1.24E-07	0.0056	TRUE	FALSE	6.632490104	0.032461617	0.049546679
2417	4	-5950	-4000	8.709519184	3.095953632	2.188712217	-1.18E-07	0.0056	TRUE	FALSE	6.69291418	0.038519048	0.050323272
2418	4	-5950	-3200	8.674194792	3.096243445	2.161619488	-1.23E-07	0.0056	TRUE	FALSE	9.758142692	0.061506222	0.098006126
2419	4	-5950	-2400	9.214250213	3.09731735	2.003382764	-1.30E-07	0.0056	TRUE	FALSE	9.830530728	0.070670028	0.09505507
2420	4	-5950	-1600	8.895818913	3.093790589	2.232606036	-5.58E-09	0.0056	TRUE	TRUE	9.602528864	0.088065727	0.083095527
2421	4	-5950	-800	999	999	999	-5.50E-09	0.0056	FALSE	TRUE	7.465630377	0.100801864	0.034636079
2422	4	-5950	-13600	8.654887961	3.09899829	2.049745407	-1.46E-07	0.0056	TRUE	FALSE	6.006801211	0.056536022	0.061040266
2423	4	-5950	-12800	999	999	999	-1.51E-07	0.0056	FALSE	FALSE	5.909244688	0.058555166	0.058555166
2424	4	-5950	-12000	8.564674723	3.099284532	1.890666083	-1.44E-07	0.0056	TRUE	FALSE	5.770271292	0.027802055	0.064923234
2425	4	-5950	-11200	8.761318064	3.099378837	1.990695547	-1.45E-07	0.0056	TRUE	FALSE	5.428640837	0.049236041	0.066476422
2426	4	-5950	-10400	8.967118737	3.099751196	2.001113886	-1.41E-07	0.0056	TRUE	FALSE	5.532209436	0.052031779	0.078901921
2427	4	-5950	-9600	9.023785583	3.0983021	2.098957701	-1.39E-07	0.0056	TRUE	FALSE	5.096781156	0.060884947	0.06663174
2428	4	-5950	-8800	9.0135849	3.098586607	1.926493801	-1.29E-07	0.0056	TRUE	FALSE	5.1237774	0.066476422	0.055914747
2429	4	-5950	-8000	8.79534943	3.098403311	2.003786599	-1.34E-07	0.0056	TRUE	FALSE	5.148151297	0.042557335	0.070514709
2430	4	-2800	-14400	999	999	999	-1.32E-07	0.0111	FALSE	FALSE	6.065558603	0.062748772	0.075640227
2431	4	-2800	-7200	999	999	999	-1.27E-07	0.0111	FALSE	FALSE	6.365332756	0.081852977	0.120527344
2432	4	-2800	-6400	999	999	999	-1.23E-07	0.0111	FALSE	FALSE	6.023019276	0.038829686	0.083561483
2433	4	-2800	-5600	999	999	999	-1.25E-07	0.0111	FALSE	FALSE	6.162015196	0.054516878	0.098161445
2434	4	-2800	-4800	999	999	999	-1.23E-07	0.0111	FALSE	FALSE	6.468451446	0.053895604	0.131399656
2435	4	-2800	-4000	999	999	999	-1.23E-07	0.0111	FALSE	FALSE	6.278731528	0.048925404	0.111518857
2436	4	-2800	-3200	999	999	999	-1.24E-07	0.0111	FALSE	FALSE	6.119810636	0.05684666	0.106082701
2437	4	-2800	-2400	999	999	999	-1.24E-07	0.0111	FALSE	FALSE	5.940720454	0.069738115	0.099869951
2438	4	-2800	-1600	999	999	999	-1.14E-07	0.0111	FALSE	FALSE	5.725292765	0.07035939	0.077659371
2439	4	-2800	-800	999	999	999	-5.86E-09	0.0111	FALSE	TRUE	6.102363402	0.081387021	0.062748772
2440	4	-2800	-13600	999	999	999	-1.30E-07	0.0111	FALSE	FALSE	5.956819248	0.081697658	0.043644567
2441	4	-2800	-12800	999	999	999	-1.29E-07	0.0111	FALSE	FALSE	5.718912369	0.09629762	0.048304129
2442	4	-2800	-12000	999	999	999	-0.000178824	0.0111	FALSE	FALSE	5.281894613	0.068495565	0.044265842
2443	4	-2800	-11200	999	999	999	-1.26E-07	0.0111	FALSE	FALSE	5.178512155	0.06538919	0.07160194
2444	4	-2800	-10400	999	999	999	-1.26E-07	0.0111	FALSE	FALSE	5.433363327	0.084493396	0.097695489
2445	4	-2800	-9600	999	999	999	-1.24E-07	0.0111	FALSE	FALSE	5.573739502	0.066321103	0.115246507
2446	4	-2800	-8800	999	999	999	-1.27E-07	0.0111	FALSE	FALSE	5.951666948	0.073155128	0.106703976
2447	4	-2800	-8000	999	999	999	-1.19E-07	0.0111	FALSE	FALSE	6.166919601	0.081852977	0.112761407
2448	4	0	-14400	2.783693278	3.251771816	1.999663743	-3.38E-08	0.00116	TRUE	TRUE	5.403117456	0.072689171	0.072067896
2449	4	800	-11200	2.65559831	3.250222206	1.91908856	-1.09E-08	0.00116	TRUE	TRUE	5.476313494	0.138078362	0.094278476
2450	4	0	-10400	2.641207107	3.249777265	1.786825678	-9.53E-09	0.00116	TRUE	TRUE	5.98854555	0.098938039	0.121925213
2451	4	800	-10400	2.692073729	3.250345427	1.976987825	-9.63E-09	0.00116	TRUE	TRUE	5.801043798	0.117420969	0.126118819
2452	4	0	-9600	2.636486712	3.248818155	1.792033594	-8.98E-09	0.00116	TRUE	TRUE	5.979170994	0.067408334	0.104374195
2453	4	800	-9600	2.711599551	3.249759583	1.78323032	-8.56E-09	0.00116	TRUE	TRUE	6.207970688	0.075174271	0.108878438
2454	4	0	-8800	2.681631157	3.249303218	2.036531459	-8.09E-09	0.00116	TRUE	TRUE	6.01476317	0.108412482	0.093967839
2455	4	800	-8800	2.712480813	3.250384283	1.869043984	-7.63E-09	0.00116	TRUE	TRUE	6.042874424	0.073931721	0.080455108
2456	4	0	-8000	2.724346082	3.24988586	1.920417556	-7.31E-09	0.00116	TRUE	TRUE	5.842989949	0.061661541	0.079367877
2457	4	800	-8000	2.762777181	3.25098599	1.909743155	-7.22E-09	0.00116	TRUE	TRUE	6.067618378	0.055448791	0.072533853
2458	4	0	-7200	2.778275572	3.250400035	1.953739064	-7.16E-09	0.00116	TRUE	TRUE	5.416971292	0.066321103	0.061350903
2459	4	800	-14400	2.771527408	3.251659738	2.183372775	-3.01E-08	0.00116	TRUE	TRUE	5.221740893	0.073776403	0.064923234
2460	4	800	-7200	2.833564757	3.251065178	2.007509068	-7.05E-09	0.00116	TRUE	TRUE	5.782165727	0.071291303	0.086823177
2461	4	0	-6400	2.832450307	3.251182833	1.854720417	-6.68E-09	0.00116	TRUE	TRUE	5.568869346	0.065544509	0.044110523
2462	4	800	-6400	2.884481274	3.252111103	1.894881705	-6.82E-09	0.00116	TRUE	TRUE	5.601377152	0.067563653	0.063680684
2463	4	0	-5600	2.863224146	3.251354623	1.924916319	-6.67E-09	0.00116	TRUE	TRUE	5.480835435	0.067563653	0.064301959
2464	4	800	-5600	2.894472342	3.251664325	1.972019719	-6.62E-09	0.00116	TRUE	TRUE	5.712588046	0.083561483	0.072533853
2465	4	0	-4800	2.86294855	3.250554061	2.065375339	-6.81E-09	0.00116	TRUE	TRUE	6.090048666	0.074708315	0.054516878
2466	4	800	-4800	2.920892642	3.251890456	2.003998143	-6.72E-09	0.00116	TRUE	TRUE	5.862740929	0.089152958	0.069582796
2467	4	0	-4000	2.866441934	3.251251282	1.940457633	-6.46E-09	0.00116	TRUE	TRUE	5.789729292	0.07781469	0.056225385
2468	4	800	-4000	2.897958472	3.251302818	1.747871996	-6.61E-09	0.00116	TRUE	TRUE	5.644634935	0.084027439	0.107635888
2469	4	0	-3200	2.762710158	3.249833279	1.833707062	-6.45E-09	0.00116	TRUE	TRUE	5.728780502	0.088531683	0.06538919
2470	4	0	-13600	2.866250907	3.248188658	2.351024963	-3.53E-08	0.00116	TRUE	TRUE	5.06261046	0.077038096	0.054827516
2471	4	800	-3200	2.838573902	3.250649192	1.771958537	-6.50E-09	0.00116	TRUE	TRUE	5.350760326	0.09505507	0.086357221
2472	4	0	-2400	2.716119014	3.248786122	1.966354569	-6.46E-09	0.00116	TRUE	TRUE	5.856174608	0.100491226	0.083250846
2473	4	800	-2400	2.871656537	3.250783236	1.856326675	-6.42E-09	0.00116	TRUE	TRUE	5.327578101	0.073155128	0.07035939
2474	4	0	-1600	2.760879677	3.248551944	1.919851248	-6.11E-09	0.00116	TRUE	TRUE	6.086949324	0.074397677	0.066010465
2475	4	800	-1600	2.798686392	3.25078807	1.952447332	-6.23E-09	0.00116	TRUE	TRUE	5.742504664	0.06911684	0.067408334
2476	4	0	-800	2.767122128	3.24966345	1.923436577	-5.73E-09	0.00116	TRUE	TRUE	6.360716415	0.066942378	0.054206241
2477	4	800	-800	2.766488559	3.248688257	1.795010285	-5.85E-09	0.00116	TRUE	TRUE	6.023283226	0.08029979	0.058555166
2478	4	800	-13600	2.790485681	3.251785214	1.951757423	-2.64E-08	0.00116	TRUE	TRUE	5.112828724	0.076727459	0.063680684
2479	4	0	-12800	2.810245321	3.250613346	2.286379313	-2.19E-08	0.00116	TRUE	TRUE	5.100199545	0.09132742	0.04566371
2480	4	800	-12800	2.773626812	3.25186047	2.242710638	-3.15E-05	0.00116	TRUE	FALSE	5.156115394	0.079523196	0.06538919
2481	4	0	-12000	2.7725021	3.251270366	2.000769959	-1.56E-08	0.00116	TRUE	TRUE	5.091559108	0.082008296	0.07284449
2482	4	800	-12000	2.699050111	3.250909383	1.83339862	-1.33E-08	0.00116	TRUE	TRUE	5.098853568	0.099093357	0.094744433
2483	4	0	-11200	2.77418069	3.250921448	1.986181582	-8.18E-09	0.00116	TRUE	TRUE	5.745056638	0.10126782	0.095986983
2484	4	2000	-14400	4.17230104	3.177165929	2.107784232	-3.58E-09	0.00227	TRUE	TRUE	5.61286762	0.038519048	0.08278489
2485	4	3200	-11200	4.099946044	3.176724091	1.996657564	-2.62E-09	0.00227	TRUE	TRUE	5.454277993	0.110276307	0.081387021
2486	4	2000	-10400	4.018559313	3.176342561	1.972343404	-3.24E-09	0.00227	TRUE	TRUE	5.611921192	0.133108162	0.132797525
2487	4	3200	-10400	999	999	999	-3.21E-09	0.00227	FALSE	TRUE	13.57536969	0.087910408	0.07160194
2488	4	2000	-9600	4.041134119	3.177260039	1.921287394	-3.24E-09	0.00227	TRUE	TRUE	5.861383038	0.10623802	0.121769894
2489	4	3200	-9600	4.049651897	3.177155943	2.010147705	-3.19E-09	0.00227	TRUE	TRUE	15.52354254	0.089929552	0.116644375
2490	4	2000	-8800	4.160511433	3.177168761	1.913811489	-3.21E-09	0.00227	TRUE	TRUE	13.2815501	0.084493396	0.10126782
2491	4	3200	-8800	4.165741858	3.177282337	1.979395467	-3.25E-09	0.00227	TRUE	TRUE	15.4865985	0.047372216	0.101889095
2492	4	2000	-8000	4.239411064	3.177363071	2.046413905	-3.10E-09	0.00227	TRUE	TRUE	6.640682213	0.059021122	0.084182758
2493	4	3200	-8000	4.235348427	3.176991577	2.262246081	-3.16E-09	0.00227	TRUE	TRUE	15.0374496	0.065544509	0.083406165
2494	4	2000	-7200	4.297188191	3.176845351	2.092689409	-3.07E-09	0.00227	TRUE	TRUE	5.74996048	0.065855147	0.081387021
2495	4	3200	-14400	4.261347239	3.172892562	2.435459077	-3.73E-09	0.00227	TRUE	TRUE	5.901629728	0.037587136	0.104529513
2496	4	3200	-7200	4.309396803	3.17733076	2.002340487	-3.08E-09	0.00227	TRUE	TRUE	15.38114481	0.079523196	0.092725289
2497	4	2000	-6400	4.35168826	3.177226129	1.864972361	-3.09E-09	0.00227	TRUE	TRUE	6.245483461	0.073931721	0.080765746
2498	4	3200	-6400	4.338727475	3.177428667	1.983268974	-3.06E-09	0.00227	TRUE	TRUE	5.758066737	0.077504052	0.096452939
2499	4	2000	-5600	4.379750755	3.176678985	2.088974572	-3.02E-09	0.00227	TRUE	TRUE	5.836122044	0.087910408	0.080765746
2500	4	3200	-5600	4.358799756	3.177111878	1.833102011	-3.00E-09	0.00227	TRUE	TRUE	5.946801023	0.101889095	0.093501883
2501	4	2000	-4800	4.376421222	3.176952623	1.92884777	-3.00E-09	0.00227	TRUE	TRUE	5.926914115	0.082163615	0.109189076
2502	4	3200	-4800	4.317531282	3.177167212	2.03223507	-2.96E-09	0.00227	TRUE	TRUE	5.677326152	0.051565822	0.088065727
2503	4	2000	-4000	4.377544499	3.177158826	1.941545176	-3.00E-09	0.00227	TRUE	TRUE	5.783101946	0.095521026	0.110120988
2504	4	3200	-4000	4.287979749	3.177237918	2.030326544	-2.98E-09	0.00227	TRUE	TRUE	5.638170733	0.084027439	0.089618914
2505	4	2000	-3200	4.410055778	3.176844542	2.051657788	-2.98E-09	0.00227	TRUE	TRUE	5.507574517	0.054827516	0.081852977
2506	4	2000	-13600	4.203922873	3.177428914	1.9836787	-3.59E-09	0.00227	TRUE	TRUE	5.341387038	0.063991322	0.064923234
2507	4	3200	-3200	4.39257934	3.165327638	5.140045761	-3.217810132	0.00227	FALSE	FALSE	5.307704426	0.084182758	0.091638058
2508	4	2000	-2400	4.38816537	3.177019063	2.036542838	-2.81E-09	0.00227	TRUE	TRUE	5.264718187	0.060574309	0.063370047
2509	4	3200	-2400	4.324400289	3.17683477	2.061534967	-3.16E-09	0.00227	TRUE	TRUE	5.128562517	0.10623802	0.064612597
2510	4	2000	-1600	4.419885178	3.176486584	2.121653812	-2.89E-09	0.00227	TRUE	TRUE	5.786422162	0.117420969	0.047061579
2511	4	3200	-1600	4.305902459	3.177054008	1.961190795	-2.85E-09	0.00227	TRUE	TRUE	5.56793176	0.14071878	0.043644567
2512	4	2000	-800	4.387310216	3.177122227	1.917339996	-2.83E-09	0.00227	TRUE	TRUE	5.852695018	0.103442282	0.047372216
2513	4	3200	-800	4.288261086	3.176704316	1.84132921	-2.86E-09	0.00227	TRUE	TRUE	5.549647043	0.121148619	0.034325442
2514	4	3200	-13600	4.175484421	3.176926141	2.197930317	-3.62E-09	0.00227	TRUE	TRUE	5.394517418	0.050789229	0.072533853
2515	4	2000	-12800	4.366843998	3.177141077	1.96910071	-3.52E-09	0.00227	TRUE	TRUE	5.180608026	0.09629762	0.09008487
2516	4	3200	-12800	4.339675636	3.177878266	2.12282002	-3.52E-09	0.00227	TRUE	TRUE	5.146878636	0.070514709	0.060418991
2517	4	2000	-12000	4.102168845	3.176491569	2.004267043	-3.44E-09	0.00227	TRUE	TRUE	5.567343478	0.126740094	0.083406165
2518	4	3200	-12000	4.393904913	3.177867842	2.11099684	-3.39E-09	0.00227	TRUE	TRUE	5.424082467	0.100491226	0.069893434
2519	4	2000	-11200	4.064430226	3.176380305	1.982513347	-3.27E-09	0.00227	TRUE	TRUE	5.575574099	0.131865612	0.116333738
2520	4	4550	-14400	5.618683369	3.141339437	2.096422556	-2.16E-09	0.00338	TRUE	TRUE	5.372588377	0.082163615	0.079989152
2521	4	4550	-7200	5.677785044	3.141410826	2.17341545	-8.41E-09	0.00338	TRUE	TRUE	15.09060173	0.043799885	0.068650884
2522	4	4550	-6400	5.654521434	3.141441677	2.083500058	-2.22E-09	0.00338	TRUE	TRUE	5.496797822	0.066165784	0.047682854
2523	4	4550	-5600	5.590257724	3.140479689	2.063699153	-2.23E-09	0.00338	TRUE	TRUE	5.595343535	0.080921065	0.050012635
2524	4	4550	-4800	5.558811111	3.140736492	1.927752943	-2.21E-09	0.00338	TRUE	TRUE	5.81088724	0.124565631	0.052342416
2525	4	4550	-4000	5.580294745	3.140696363	1.890195246	-2.26E-09	0.00338	TRUE	TRUE	5.745313207	0.128137962	0.071446621
2526	4	4550	-3200	5.538212239	3.140651467	1.940246694	-2.23E-09	0.00338	TRUE	TRUE	5.273479739	0.133729437	0.068029609
2527	4	4550	-2400	5.476601001	3.140861122	1.879874123	-2.20E-09	0.00338	TRUE	TRUE	5.263050681	0.1209933	0.047216898
2528	4	4550	-1600	5.544214611	3.140528606	2.042233024	-2.23E-09	0.00338	TRUE	TRUE	5.499516238	0.123633719	0.025472274
2529	4	4550	-800	8.641972379	3.017447292	5.119367521	-3.407177515	0.00338	FALSE	FALSE	5.154222086	0.117420969	0.024540361
2530	4	4550	-13600	5.42089823	3.141462755	2.034772346	-2.32E-09	0.00338	TRUE	TRUE	5.247759749	0.081076383	0.087133814
2531	4	4550	-12800	5.481447548	3.140941542	2.210132943	-2.32E-09	0.00338	TRUE	TRUE	5.285788332	0.059487078	0.076106184
2532	4	4550	-12000	5.59650122	3.141540338	2.086654683	-2.28E-09	0.00338	TRUE	TRUE	5.512186309	0.061350903	0.078435965
2533	4	4550	-11200	5.426995784	3.140983086	2.008979907	-2.17E-09	0.00338	TRUE	TRUE	5.382100865	0.093501883	0.099403995
2534	4	4550	-10400	999	999	999	-2.26E-09	0.00338	FALSE	TRUE	14.12356393	0.103131645	0.098161445
2535	4	4550	-9600	999	999	999	-2.26E-09	0.00338	FALSE	TRUE	14.69038549	0.07905724	0.089308277
2536	4	4550	-8800	5.46121649	3.140846728	2.000059338	-2.26E-09	0.00338	TRUE	TRUE	15.09582305	0.077038096	0.079989152
2537	4	4550	-8000	5.636379417	3.140935398	2.065692038	-2.26E-09	0.00338	TRUE	TRUE	14.80207906	0.06663174	0.071446621
2538	4	6400	-14400	7.653285052	3.104789729	1.937910451	-1.78E-09	0.00449	TRUE	TRUE	5.782416622	0.087755089	0.084959352
2539	4	6400	-7200	7.638424298	3.104619469	1.894140045	-2.09E-09	0.00449	TRUE	TRUE	5.81551318	0.050167954	0.062438134
2540	4	6400	-6400	7.589043747	3.104336959	1.991281755	-1.90E-09	0.00449	TRUE	TRUE	5.772143145	0.077659371	0.063836003
2541	4	6400	-5600	7.562690711	3.103987627	2.177492395	-1.94E-09	0.00449	TRUE	TRUE	5.579508195	0.08029979	0.040538192
2542	4	6400	-4800	7.510057936	3.104283263	1.976607319	-1.95E-09	0.00449	TRUE	TRUE	5.570910947	0.1185082	0.037276498
2543	4	6400	-4000	7.441210056	3.103984362	2.00836795	-1.95E-09	0.00449	TRUE	TRUE	5.505088785	0.123323081	0.041004148
2544	4	6400	-3200	7.359466837	3.103177131	2.053370384	-1.95E-09	0.00449	TRUE	TRUE	5.504911235	0.157027248	0.05311901
2545	4	6400	-2400	7.213663145	3.102929124	2.087689702	-1.93E-09	0.00449	TRUE	TRUE	5.5017455	0.14817408	0.060729628
2546	4	6400	-1600	7.37305449	3.103677902	2.040798492	-1.93E-09	0.00449	TRUE	TRUE	5.096838115	0.102821007	0.054672197
2547	4	6400	-800	7.597152438	3.103489569	2.052859981	-1.94E-09	0.00449	TRUE	TRUE	5.077770233	0.083561483	0.036189267
2548	4	6400	-13600	7.550149168	3.10499592	1.829516593	-1.95E-09	0.00449	TRUE	TRUE	5.268686508	0.08884232	0.098938039
2549	4	6400	-12800	7.251595227	3.104539418	1.924036131	-1.97E-09	0.00449	TRUE	TRUE	4.976935302	0.08029979	0.098627401
2550	4	6400	-12000	7.292449364	3.104378207	1.999025156	-1.96E-09	0.00449	TRUE	TRUE	4.930180017	0.071446621	0.095676345
2551	4	6400	-11200	7.260799948	3.104510713	2.039056466	-1.83E-09	0.00449	TRUE	TRUE	5.220366081	0.080144471	0.112761407
2552	4	6400	-10400	7.410063562	3.104449367	1.847048089	-1.93E-09	0.00449	TRUE	TRUE	5.004549723	0.089308277	0.08154234
2553	4	6400	-9600	7.515695912	3.104289066	2.023254112	-1.94E-09	0.00449	TRUE	TRUE	5.313924148	0.059021122	0.067563653
2554	4	6400	-8800				-23.38463252	0.00449		FALSE	5.719367869	0.048770085	0.073310446
2555	4	6400	-8000	7.686270017	3.104355517	2.011658376	-1.95E-09	0.00449	TRUE	TRUE	5.793820234	0.042402017	0.078280646
2556	4	8450	-14400	21.12062217	2.829899232	5.985995446	-10.55709643	0.0056	FALSE	FALSE	5.50973822	0.10748057	0.094744433
2557	4	8450	-7200	9.049773055	3.091484674	2.024894773	-1.85E-09	0.0056	TRUE	TRUE	5.694474206	0.031219067	0.087133814
2558	4	8450	-6400	9.116293028	3.092000167	1.986881112	-1.91E-09	0.0056	TRUE	TRUE	5.637748182	0.020502074	0.045353073
2559	4	8450	-5600	9.261040832	3.091820684	2.120624338	-1.83E-09	0.0056	TRUE	TRUE	5.304309645	0.060108353	0.031529705
2560	4	8450	-4800	9.26439604	3.091552351	2.028707617	-1.92E-09	0.0056	TRUE	TRUE	5.260779622	0.079367877	0.031374386
2561	4	8450	-4000	9.33813951	3.092554655	1.999744652	-1.93E-09	0.0056	TRUE	TRUE	5.437216321	0.083561483	0.04442116
2562	4	8450	-3200	9.299470081	3.092251485	2.077332374	-1.88E-09	0.0056	TRUE	TRUE	6.159279402	0.074397677	0.045974348
2563	4	8450	-2400	11.3102119	3.131570607	2.066479337	-1.83E-09	0.0056	TRUE	TRUE	6.093013094	0.10623802	0.079833833
2564	4	8450	-1600	9.098704879	3.091704696	2.036254496	-1.81E-09	0.0056	TRUE	TRUE	6.103024974	0.07532959	0.085891264
2565	4	8450	-800	9.067509718	3.091472544	2.142834048	-1.83E-09	0.0056	TRUE	TRUE	5.783182276	0.106548657	0.088997639
2566	4	8450	-13600	9.162822124	3.091072894	2.008222964	-2.04E-09	0.0056	TRUE	TRUE	5.455180791	0.073621084	0.133729437
2567	4	8450	-12800	9.125508708	3.091662262	1.968754808	-2.08E-09	0.0056	TRUE	TRUE	5.3656044	0.06787429	0.159822986
2568	4	8450	-12000	9.046359042	3.091726024	2.043128149	-2.01E-09	0.0056	TRUE	TRUE	5.33121088	0.08029979	0.141184737
2569	4	8450	-11200	9.141689227	3.091159732	2.076329548	-1.83E-09	0.0056	TRUE	TRUE	5.266374301	0.083250846	0.12969115
2570	4	8450	-10400	9.200310857	3.091837006	2.03627248	-1.91E-09	0.0056	TRUE	TRUE	5.213947009	0.109655032	0.084182758
2571	4	8450	-9600	9.13559322	3.092198359	2.05150651	-1.88E-09	0.0056	TRUE	TRUE	5.30305427	0.09132742	0.062748772
2572	4	8450	-8800	9.061613271	3.092031861	1.957888492	-1.92E-09	0.0056	TRUE	TRUE	5.674968245	0.074552996	0.091016783
2573	4	8450	-8000	9.042097709	3.09169087	1.980678095	-1.89E-09	0.0056	TRUE	TRUE	5.719236628	0.053740285	0.091482739
2574	4	11600	-14400	999	999	999	-1.59E-09	0.0111	FALSE	TRUE	6.207214734	0.065544509	0.148484717
2575	4	11600	-7200	999	999	999	-1.91E-09	0.0111	FALSE	TRUE	6.488734286	0.051099866	0.04442116
2576	4	11600	-6400	999	999	999	-2.01E-09	0.0111	FALSE	TRUE	6.132225012	0.075174271	0.018172293
2577	4	11600	-5600	999	999	999	-1.96E-09	0.0111	FALSE	TRUE	5.245791388	0.045819029	0.02096803
2578	4	11600	-4800	999	999	999	-1.98E-09	0.0111	FALSE	TRUE	5.43092971	0.046440304	0.054206241
2579	4	11600	-4000	999	999	999	-5.08E-06	0.0111	FALSE	FALSE	5.468719869	0.047527535	0.072999809
2580	4	11600	-3200	999	999	999	-2.13E-09	0.0111	FALSE	TRUE	5.558278578	0.031685023	0.085114671
2581	4	11600	-2400	999	999	999	-1.90E-09	0.0111	FALSE	TRUE	5.971055002	0.009785081	0.071291303
2582	4	11600	-1600	999	999	999	-1.93E-09	0.0111	FALSE	TRUE	6.357265167	0.014910599	0.099869951
2583	4	11600	-800	999	999	999	-1.94E-09	0.0111	FALSE	TRUE	5.596272739	0.038363729	0.062748772
2584	4	11600	-13600	999	999	999	-1.65E-09	0.0111	FALSE	TRUE	6.067389583	0.043644567	0.130157106
2585	4	11600	-12800	19.81136228	2.997011376	4.774706804	-1.761954054	0.0111	FALSE	FALSE	5.773943205	0.070980665	0.152678324
2586	4	11600	-12000				-9.45918018	0.0111		FALSE	6.040334253	0.082318933	0.162308086
2587	4	11600	-11200				-9.45918018	0.0111		FALSE	5.515659821	0.104840151	0.094433795
2588	4	11600	-10400	999	999	999	-1.90E-09	0.0111	FALSE	TRUE	5.833254199	0.105461426	0.094278476
2589	4	11600	-9600	999	999	999	-1.87E-09	0.0111	FALSE	TRUE	6.556836143	0.10002527	0.067253015
2590	4	11600	-8800	999	999	999	-0.000109835	0.0111	FALSE	FALSE	6.428280174	0.087444452	0.074708315
2591	4	11600	-8000	999	999	999	-1.92E-09	0.0111	FALSE	TRUE	6.179189334	0.056070066	0.045042435
2592	4	-14400	0	2.781438502	3.285001008	2.133214576	-2.48E-07	0.00116	TRUE	FALSE	6.660156083	0.140252824	0.079989152
2593	4	-13600	3200	2.897182647	3.266015923	2.058243663	-8.48E-08	0.00116	TRUE	TRUE	5.46942794	0.068340247	0.048614766
2594	4	-14400	4000	2.921540684	3.266624198	2.083260061	-2.21E-07	0.00116	TRUE	FALSE	5.957638433	0.11726565	0.061195584
2595	4	-13600	4000	2.818191282	3.264831187	2.013210402	-2.14E-07	0.00116	TRUE	FALSE	5.334444582	0.049857316	0.059953034
2596	4	-14400	4800	2.841430829	3.265632982	2.003580984	-2.22E-07	0.00116	TRUE	FALSE	6.444408778	0.113072044	0.057933891
2597	4	-13600	4800	2.846588279	3.264647288	2.052128569	-2.37E-07	0.00116	TRUE	FALSE	5.912920569	0.066165784	0.05063391
2598	4	-14400	5600	999	999	999	-2.20E-07	0.00116	FALSE	FALSE	6.866676098	0.120216706	0.081076383
2599	4	-13600	5600	2.872731075	3.264628129	2.220045265	-2.18E-07	0.00116	TRUE	FALSE	6.131591467	0.062904091	0.055914747
2600	4	-14400	6400	2.861522575	3.265916847	2.083413953	-2.41E-07	0.00116	TRUE	FALSE	6.913744034	0.104840151	0.070048753
2601	4	-13600	6400	2.916024423	3.264034617	3.205094929	-2.41E-07	0.00116	FALSE	FALSE	6.549974076	0.061040266	0.062127497
2602	4	-14400	7200	2.848563721	3.26569956	2.006736436	-2.57E-07	0.00116	TRUE	FALSE	6.635030427	0.051410504	0.058710485
2603	4	-13600	0	3.009039749	3.2640269	2.581448626	-2.47E-07	0.00116	FALSE	FALSE	6.808463871	0.143514518	0.068806203
2604	4	-13600	7200	999	999	999	-2.57E-07	0.00116	FALSE	FALSE	6.599327938	0.055759428	0.058399847
2605	4	-14400	8000	2.876767349	3.264831331	2.419377932	-2.43E-07	0.00116	TRUE	FALSE	6.181933778	0.065078553	0.078125327
2606	4	-13600	8000	2.812230199	3.263879422	2.013674703	-2.68E-07	0.00116	TRUE	FALSE	6.499142658	0.05436156	0.072223215
2607	4	-14400	8800	2.882957641	3.2644474	2.172223195	-2.47E-07	0.00116	TRUE	FALSE	6.385294243	0.102976326	0.072378534
2608	4	-13600	8800	2.815188845	3.26341544	2.472161897	-2.75E-07	0.00116	TRUE	FALSE	6.513149649	0.073155128	0.052187097
2609	4	-14400	9600	2.889003896	3.264163957	2.07663426	-2.54E-07	0.00116	TRUE	FALSE	6.871956863	0.07657214	0.05311901
2610	4	-13600	9600	2.79671458	3.263465321	2.276429864	-2.74E-07	0.00116	TRUE	FALSE	7.16965176	0.064767915	0.04690626
2611	4	-14400	10400	2.833419539	3.264129939	2.464664739	-2.52E-07	0.00116	TRUE	FALSE	7.087633003	0.066787059	0.074863634
2612	4	-13600	10400	2.793458841	3.263334685	2.319167624	-2.61E-07	0.00116	TRUE	FALSE	6.934274261	0.062904091	0.04317861
2613	4	-14400	11200	2.926589923	3.260536154	3.064026614	-2.55E-07	0.00116	FALSE	FALSE	7.033599491	0.056225385	0.071446621
2614	4	-14400	800	2.990683739	3.262893115	2.372704283	-2.43E-07	0.00116	TRUE	FALSE	6.931899652	0.118974156	0.058399847
2615	4	-13600	11200	2.819532592	3.259446678	3.145768378	-2.72E-07	0.00116	FALSE	FALSE	7.134724144	0.060884947	0.048304129
2616	4	-14400	12000	2.882676297	3.262108015	2.132244071	-2.59E-07	0.00116	TRUE	FALSE	6.987885213	0.040227554	0.056536022
2617	4	-13600	12000	2.805596324	3.261017494	2.198273356	-2.70E-07	0.00116	TRUE	FALSE	7.064994282	0.043023292	0.059953034
2618	4	-14400	12800	2.822417058	3.26210508	2.373366675	-2.74E-07	0.00116	TRUE	FALSE	6.74931159	0.013823368	0.049857316
2619	4	-13600	12800	2.803312825	3.262847692	2.301873755	-2.57E-07	0.00116	TRUE	FALSE	6.811153939	0.025006317	0.064301959
2620	4	-14400	13600	2.845364379	3.262602015	1.857169959	-1.65E-08	0.00116	TRUE	TRUE	6.400977525	0.009629762	0.065078553
2621	4	-13600	13600	2.900612782	3.256211281	2.363520291	-1.62E-08	0.00116	TRUE	TRUE	6.797115185	0.07532959	0.046750941
2622	4	-13600	800	2.96008108	3.264430886	2.255231566	-2.46E-07	0.00116	TRUE	FALSE	6.744448845	0.110276307	0.049236041
2623	4	-14400	1600	2.838880685	3.257530737	2.58881706	-2.54E-07	0.00116	FALSE	FALSE	6.649632012	0.146310255	0.060574309
2624	4	-13600	1600	2.855223199	3.265171583	2.025865448	-2.33E-07	0.00116	TRUE	FALSE	6.186015616	0.130467743	0.059331759
2625	4	-14400	2400	2.902868411	3.263739823	2.132020662	-2.35E-07	0.00116	TRUE	FALSE	5.620187846	0.088687002	0.062748772
2626	4	-13600	2400	2.874182888	3.262900719	2.383780092	-2.28E-07	0.00116	TRUE	FALSE	5.959648084	0.10499547	0.05560411
2627	4	-14400	3200	2.868020694	3.264850819	2.373017312	-2.28E-07	0.00116	TRUE	FALSE	5.47320553	0.079678515	0.043489248
2628	4	-12400	0	5.089395356	3.173897283	2.146365105	-1.82E-07	0.00227	TRUE	FALSE	6.334115291	0.126895412	0.049080723
2629	4	-11200	3200	4.881798478	3.172493297	2.294224701	-5.88E-08	0.00227	TRUE	TRUE	5.404636281	0.118974156	0.027336099
2630	4	-12400	4000	4.833367554	3.172370976	2.3216146	-1.91E-07	0.00227	TRUE	FALSE	5.543514731	0.06538919	0.028268011
2631	4	-11200	4000	4.74647869	3.171791669	2.321743748	-1.80E-07	0.00227	TRUE	FALSE	5.555511782	0.1259635	0.027802055
2632	4	-12400	4800	4.861342871	3.17293118	2.128010966	-1.96E-07	0.00227	TRUE	FALSE	5.370960515	0.047993491	0.015065918
2633	4	-11200	4800	4.774249096	3.171781149	2.152657139	-1.94E-07	0.00227	TRUE	FALSE	5.915639998	0.104529513	0.020812711
2634	4	-12400	5600	4.905856437	3.172204994	1.990756062	-2.04E-07	0.00227	TRUE	FALSE	5.548869902	0.039916917	0.02096803
2635	4	-11200	5600	4.764635486	3.171781383	2.251581707	-1.95E-07	0.00227	TRUE	FALSE	5.92612866	0.128293281	0.021899943
2636	4	-12400	6400	4.889963299	3.169820556	2.399456648	-2.09E-07	0.00227	TRUE	FALSE	6.056366558	0.045042435	0.03339353
2637	4	-11200	6400	4.807136095	3.171948936	2.086677168	-2.13E-07	0.00227	TRUE	FALSE	6.439864137	0.097695489	0.037587136
2638	4	-12400	7200	4.90847919	3.170437771	2.722938544	-2.14E-07	0.00227	FALSE	FALSE	6.143959129	0.034636079	0.043489248
2639	4	-11200	0	5.098193027	3.173663187	2.151345959	-1.68E-07	0.00227	TRUE	FALSE	8.71655505	0.094899751	0.132642206
2640	4	-11200	7200	4.753026185	3.171751113	2.09200566	-2.15E-07	0.00227	TRUE	FALSE	6.692545131	0.048770085	0.047061579
2641	4	-12400	8000	4.872840532	3.170985225	2.27323346	-2.20E-07	0.00227	TRUE	FALSE	6.976922308	0.039606279	0.079833833
2642	4	-11200	8000	4.746947573	3.170975168	2.15765508	-2.21E-07	0.00227	TRUE	FALSE	6.511161453	0.041780742	0.091172102
2643	4	-12400	8800	4.838429618	3.169936648	2.385555972	-2.18E-07	0.00227	TRUE	FALSE	7.055326984	0.060574309	0.108412482
2644	4	-11200	8800	4.726337827	3.171039596	2.119203883	-2.16E-07	0.00227	TRUE	FALSE	6.99736157	0.057157297	0.091638058
2645	4	-12400	9600	4.896548376	3.171200122	2.172960263	-2.07E-07	0.00227	TRUE	FALSE	6.98440023	0.094589114	0.100180589
2646	4	-11200	9600	4.7341246	3.170741239	2.108804172	-2.18E-07	0.00227	TRUE	FALSE	6.641296921	0.078435965	0.089929552
2647	4	-12400	10400				-46.2539207	0.00227		FALSE	7.055786657	0.107325251	0.092725289
2648	4	-11200	10400	4.704548123	3.170849094	2.042717494	-2.12E-07	0.00227	TRUE	FALSE	6.523447631	0.065233872	0.080144471
2649	4	-12400	11200	4.802201413	3.166462208	3.006719484	-2.20E-07	0.00227	FALSE	FALSE	6.259181393	0.089774233	0.038363729
2650	4	-12400	800	4.972252514	3.173428379	2.250957228	-1.84E-07	0.00227	TRUE	FALSE	6.180179488	0.10251037	0.042402017
2651	4	-11200	11200	4.771062666	3.171095267	2.194536308	-2.19E-07	0.00227	TRUE	FALSE	6.47857668	0.076261502	0.072999809
2652	4	-12400	12000	4.788321162	3.170914769	2.280632827	-2.18E-07	0.00227	TRUE	FALSE	6.588900758	0.050944547	0.02842333
2653	4	-11200	12000	4.701250502	3.170858996	1.939728004	-2.25E-07	0.00227	TRUE	FALSE	6.145658308	0.056380703	0.021433986
2654	4	-12400	12800	4.852154458	3.170876555	2.288858045	-2.13E-07	0.00227	TRUE	FALSE	6.414586973	0.01724038	0.034170123
2655	4	-11200	12800	4.783722121	3.17085765	2.143704384	-2.22E-07	0.00227	TRUE	FALSE	5.997831953	0.068340247	0.024385043
2656	4	-12400	13600	4.853234737	3.171087062	2.251457023	-2.55E-08	0.00227	TRUE	TRUE	6.718452627	0.072067896	0.031219067
2657	4	-11200	13600	4.787607545	3.170703667	2.340034338	-2.17E-08	0.00227	TRUE	TRUE	6.287231496	0.062438134	0.020502074
2658	4	-11200	800	5.023029237	3.173715905	2.192478772	-1.75E-07	0.00227	TRUE	FALSE	6.042454215	0.080921065	0.09629762
2659	4	-12400	1600	4.818766529	3.17248999	2.270163239	-1.89E-07	0.00227	TRUE	FALSE	5.921657376	0.119440113	0.040848829
2660	4	-11200	1600	4.943792021	3.172626278	2.313193776	-1.80E-07	0.00227	TRUE	FALSE	6.002292149	0.08278489	0.074863634
2661	4	-12400	2400	4.836594166	3.172602348	2.272523337	-1.86E-07	0.00227	TRUE	FALSE	5.880600501	0.104840151	0.039761598
2662	4	-11200	2400	4.838610917	3.172037341	2.373502893	-1.78E-07	0.00227	TRUE	FALSE	5.471099896	0.112606088	0.041780742
2663	4	-12400	3200	5.023371846	3.17318533	2.290192425	-1.90E-07	0.00227	TRUE	FALSE	5.317028252	0.075640227	0.021744624
2664	4	-9850	0	6.214128537	3.147608443	2.056095249	-1.64E-07	0.00338	TRUE	FALSE	8.665735839	0.093191245	0.134350712
2665	4	-9850	7200	6.299382477	3.134035068	1.998233745	-2.00E-07	0.00338	TRUE	FALSE	6.744060748	0.108567801	0.051099866
2666	4	-9850	8000	6.135566028	3.133815036	2.038068434	-1.97E-07	0.00338	TRUE	FALSE	7.832700888	0.141029418	0.103908238
2667	4	-9850	8800	6.15560393	3.133974843	2.027060486	-1.90E-07	0.00338	TRUE	FALSE	7.183057515	0.038053092	0.106548657
2668	4	-9850	9600	6.188672229	3.133869843	2.085692045	-0.001692335	0.00338	TRUE	FALSE	6.96458249	0.073621084	0.091482739
2669	4	-9850	10400	6.115583805	3.133521098	2.108671946	-1.86E-07	0.00338	TRUE	FALSE	7.096238949	0.073776403	0.082940208
2670	4	-9850	11200	6.126534516	3.133626942	2.074112048	-1.93E-07	0.00338	TRUE	FALSE	6.419093256	0.070825346	0.039761598
2671	4	-9850	12000	6.205721267	3.133723637	2.0522426	-1.98E-07	0.00338	TRUE	FALSE	6.311079541	0.051255185	0.026404186
2672	4	-9850	12800	6.19602175	3.13420005	1.996342012	-1.95E-07	0.00338	TRUE	FALSE	6.185217417	0.078591284	0.03339353
2673	4	-9850	13600	6.24560762	3.133269344	2.122860571	-1.93E-08	0.00338	TRUE	TRUE	6.171067262	0.085580627	0.038519048
2674	4	-9850	800	6.643649	3.136151591	2.168673041	-1.61E-07	0.00338	TRUE	FALSE	6.045886141	0.100957182	0.098161445
2675	4	-9850	1600	6.579908482	3.135706257	2.109378754	-1.59E-07	0.00338	TRUE	FALSE	6.087355137	0.074552996	0.077504052
2676	4	-9850	2400	6.745873376	3.136250293	2.106496593	-1.55E-07	0.00338	TRUE	FALSE	5.958342677	0.129535831	0.052963691
2677	4	-9850	3200	6.432021563	3.135559133	2.046395444	-3.74E-08	0.00338	TRUE	TRUE	5.994099154	0.12969115	0.034636079
2678	4	-9850	4000	6.351712036	3.135075293	2.08147899	-1.63E-07	0.00338	TRUE	FALSE	5.722794561	0.123633719	0.035102036
2679	4	-9850	4800	6.31363528	3.134505019	2.111848694	-1.71E-07	0.00338	TRUE	FALSE	6.360776331	0.145223024	0.04690626
2680	4	-9850	5600	6.272119799	3.134536201	2.054480598	-1.74E-07	0.00338	TRUE	FALSE	6.406111046	0.159512348	0.035878629
2681	4	-9850	6400	6.17619844	3.133812996	2.02690431	-1.80E-07	0.00338	TRUE	FALSE	6.841768634	0.105461426	0.060108353
2682	4	-8000	0	999	999	999	-1.53E-07	0.00449	FALSE	FALSE	5.810356654	0.064923234	0.081697658
2683	4	-8000	7200	999	999	999	-1.77E-07	0.00449	FALSE	FALSE	7.232415455	0.227386638	0.08154234
2684	4	-8000	8000	999	999	999	-1.74E-07	0.00449	FALSE	FALSE	6.43671765	0.06663174	0.059021122
2685	4	-8000	8800	8.9861203	3.09480238	1.950179854	-1.75E-07	0.00449	TRUE	FALSE	6.479073121	0.073465765	0.065544509
2686	4	-8000	9600	999	999	999	-1.71E-07	0.00449	FALSE	FALSE	6.85199023	0.064612597	0.062438134
2687	4	-8000	10400	999	999	999	-1.78E-07	0.00449	FALSE	FALSE	7.100094033	0.068495565	0.056380703
2688	4	-8000	11200	999	999	999	-2.73E-06	0.00449	FALSE	FALSE	7.383018814	0.060263672	0.04442116
2689	4	-8000	12000	8.029744671	3.123848606	2.005176631	-1.88E-07	0.00449	TRUE	FALSE	7.448663464	0.052653054	0.059331759
2690	4	-8000	12800	999	999	999	-1.83E-07	0.00449	FALSE	FALSE	7.633265946	0.041780742	0.069738115
2691	4	-8000	13600	999	999	999	-2.24E-08	0.00449	FALSE	TRUE	6.853938495	0.069582796	0.076106184
2692	4	-8000	800	999	999	999	-1.54E-07	0.00449	FALSE	FALSE	5.750438152	0.064457278	0.07905724
2693	4	-8000	1600	999	999	999	-1.51E-07	0.00449	FALSE	FALSE	5.912636346	0.103597601	0.058244528
2694	4	-8000	2400	999	999	999	-1.42E-07	0.00449	FALSE	FALSE	6.384360532	0.123167762	0.058710485
2695	4	-8000	3200	999	999	999	-3.44E-08	0.00449	FALSE	TRUE	6.602743571	0.203622871	0.063214728
2696	4	-8000	4000	999	999	999	-1.56E-07	0.00449	FALSE	FALSE	6.85686334	0.221329208	0.062593453
2697	4	-8000	4800	999	999	999	-1.61E-07	0.00449	FALSE	FALSE	7.371090121	0.309239616	0.067253015
2698	4	-8000	5600	999	999	999	-1.61E-07	0.00449	FALSE	FALSE	7.452655252	0.32477149	0.062593453
2699	4	-8000	6400	999	999	999	-1.71E-07	0.00449	FALSE	FALSE	6.862917006	0.238414269	0.084338077
2700	4	-5950	0	9.589829317	3.09624008	1.847194539	-1.50E-07	0.0056	TRUE	FALSE	5.63153916	0.088065727	0.042402017
2701	4	-5950	7200	9.864799184	3.090425277	1.933578059	-1.88E-07	0.0056	TRUE	FALSE	6.651554725	0.159822986	0.075018952
2702	4	-5950	8000	10.21263779	3.08777912	2.001915747	-1.87E-07	0.0056	TRUE	FALSE	6.692449223	0.097695489	0.080455108
2703	4	-5950	8800	10.31452235	3.088295731	1.928668853	-1.88E-07	0.0056	TRUE	FALSE	6.732223972	0.115557144	0.057623253
2704	4	-5950	9600	10.5727236	3.087909998	2.043954671	-1.77E-07	0.0056	TRUE	FALSE	6.175459172	0.111208219	0.052808372
2705	4	-5950	10400	10.96879828	3.086039191	2.180383632	-1.86E-07	0.0056	TRUE	FALSE	6.176894825	0.111674176	0.037587136
2706	4	-5950	11200	10.30638893	3.087875125	2.117352815	-1.87E-07	0.0056	TRUE	FALSE	6.288635195	0.094744433	0.062282816
2707	4	-5950	12000	10.25151359	3.089039998	1.949268743	-1.87E-07	0.0056	TRUE	FALSE	6.202544998	0.059331759	0.05684666
2708	4	-5950	12800	10.30813897	3.088933896	1.957438701	-1.84E-07	0.0056	TRUE	FALSE	6.59984693	0.049546679	0.073465765
2709	4	-5950	13600	10.22982743	3.088578409	1.944073776	-1.83E-07	0.0056	TRUE	FALSE	7.37848286	0.099248676	0.099559314
2710	4	-5950	800	10.64722282	3.097100585	1.932987214	-1.58E-07	0.0056	TRUE	FALSE	6.112665959	0.091948695	0.050789229
2711	4	-5950	1600	9.646349238	3.097297205	1.904827293	-1.60E-07	0.0056	TRUE	FALSE	6.185684704	0.099093357	0.065699828
2712	4	-5950	2400	10.19414884	3.096846762	1.938328594	-1.59E-07	0.0056	TRUE	FALSE	6.320617928	0.120216706	0.079367877
2713	4	-5950	3200	9.885352974	3.096195929	1.900132561	-5.04E-08	0.0056	TRUE	TRUE	6.87602513	0.19756544	0.065699828
2714	4	-5950	4000	10.15621405	3.095840737	1.940969362	-1.55E-07	0.0056	TRUE	FALSE	6.558442545	0.179237828	0.056380703
2715	4	-5950	4800	10.26507859	3.09520473	1.893076508	-1.62E-07	0.0056	TRUE	FALSE	6.799092354	0.263731224	0.089618914
2716	4	-5950	5600	10.63236224	3.092658086	1.89845584	-1.74E-07	0.0056	TRUE	FALSE	6.222415906	0.244161063	0.077193415
2717	4	-5950	6400	10.50531454	3.092476219	1.96126189	-1.80E-07	0.0056	TRUE	FALSE	6.269804828	0.171937848	0.084027439
2718	4	-2800	0	999	999	999	-1.48E-07	0.0111	FALSE	FALSE	6.47594117	0.078280646	0.047061579
2719	4	-2800	7200	999	999	999	-1.61E-07	0.0111	FALSE	FALSE	6.094259508	0.036189267	0.037587136
2720	4	-2800	8000	999	999	999	-1.58E-07	0.0111	FALSE	FALSE	6.489977313	0.058555166	0.036033948
2721	4	-2800	8800	999	999	999	-1.59E-07	0.0111	FALSE	FALSE	6.448077532	0.09132742	0.03339353
2722	4	-2800	9600	999	999	999	-1.53E-07	0.0111	FALSE	FALSE	6.85214801	0.098161445	0.033704167
2723	4	-2800	10400	999	999	999	-1.56E-07	0.0111	FALSE	FALSE	8.273535548	0.115091188	0.088221046
2724	4	-2800	11200	999	999	999	-1.56E-07	0.0111	FALSE	FALSE	9.849204471	0.072999809	0.087599771
2725	4	-2800	12000	999	999	999	-1.56E-07	0.0111	FALSE	FALSE	8.604650563	0.059331759	0.044110523
2726	4	-2800	12800	999	999	999	-1.53E-07	0.0111	FALSE	FALSE	6.001307581	0.044110523	0.043333929
2727	4	-2800	13600	999	999	999	-1.53E-07	0.0111	FALSE	FALSE	5.721292632	0.049701997	0.075795546
2728	4	-2800	800	999	999	999	-1.55E-07	0.0111	FALSE	FALSE	6.76705261	0.073776403	0.064457278
2729	4	-2800	1600	999	999	999	-1.61E-07	0.0111	FALSE	FALSE	7.004532285	0.087444452	0.083095527
2730	4	-2800	2400	999	999	999	-1.60E-07	0.0111	FALSE	FALSE	6.308363788	0.090706145	0.047216898
2731	4	-2800	3200	999	999	999	-7.35E-08	0.0111	FALSE	TRUE	6.481526513	0.074552996	0.054206241
2732	4	-2800	4000				-9.45918018	0.0111		FALSE	5.91717065	0.07160194	0.045819029
2733	4	-2800	4800	999	999	999	-1.52E-07	0.0111	FALSE	FALSE	5.698341031	0.064612597	0.059797716
2734	4	-2800	5600	999	999	999	-1.55E-07	0.0111	FALSE	FALSE	5.491414628	0.063214728	0.052808372
2735	4	-2800	6400	999	999	999	-1.59E-07	0.0111	FALSE	FALSE	5.636005383	0.04317861	0.042402017
2736	4	0	0	2.936829696	3.248222779	2.338017919	-1.12E-07	0.00116	TRUE	FALSE	6.615317983	0.063370047	0.087289133
2737	4	800	3200	3.025501945	3.248247666	2.244388722	-7.83E-08	0.00116	TRUE	TRUE	5.473517087	0.115401825	0.061816859
2738	4	0	4000	2.888570488	3.282662079	2.210790136	-1.12E-07	0.00116	TRUE	FALSE	5.282052256	0.095986983	0.040382873
2739	4	800	4000	2.837070021	3.259076183	2.56742351	-9.68E-08	0.00116	FALSE	TRUE	5.482079596	0.097695489	0.028112692
2740	4	0	4800	3.033235806	3.252740868	2.529328237	-1.00E-07	0.00116	FALSE	FALSE	5.412623446	0.104063557	0.047216898
2741	4	800	4800	3.038212162	3.252993416	2.30173684	-1.06E-07	0.00116	TRUE	FALSE	5.333165689	0.078901921	0.057157297
2742	4	0	5600	3.178390385	3.250206621	2.334627784	-1.09E-07	0.00116	TRUE	FALSE	5.526582148	0.072067896	0.059331759
2743	4	800	5600	3.194386435	3.250429205	2.493767165	-1.02E-07	0.00116	TRUE	FALSE	5.646167519	0.055293472	0.059021122
2744	4	0	6400	3.002165657	3.254265065	2.527750732	-9.04E-08	0.00116	FALSE	TRUE	5.476285832	0.046595623	0.051099866
2745	4	800	6400	3.064017658	3.255286639	2.347059079	-9.58E-08	0.00116	TRUE	TRUE	5.917618198	0.021278668	0.046284985
2746	4	0	7200	2.840715188	3.25903935	2.427973296	-8.90E-08	0.00116	TRUE	TRUE	6.406666392	0.019570162	0.047061579
2747	4	800	0	2.8931359	3.250097688	2.242877764	-7.37E-08	0.00116	TRUE	TRUE	6.233059235	0.074708315	0.05684666
2748	4	800	7200	2.865419701	3.259901882	2.414207014	-9.21E-08	0.00116	TRUE	TRUE	6.636324072	0.013202093	0.058399847
2749	4	0	8000	2.823285041	3.259385027	2.401790142	-8.29E-08	0.00116	TRUE	TRUE	9.340936701	0.008076575	0.059953034
2750	4	800	8000	2.868394725	3.260448289	2.351078068	-8.43E-08	0.00116	TRUE	TRUE	9.359337518	0.017706337	0.06663174
2751	4	0	8800	2.801022107	3.261285811	2.135449215	-7.56E-08	0.00116	TRUE	TRUE	16.75398581	0.022831855	0.08278489
2752	4	800	8800	2.835850961	3.260826603	2.221695091	-7.70E-08	0.00116	TRUE	TRUE	16.27978953	0.05311901	0.104840151
2753	4	0	9600	2.944097754	3.252928608	2.569993357	-6.66E-08	0.00116	FALSE	TRUE	29.11004332	0.054206241	0.128759237
2754	4	800	9600	2.848703074	3.259562841	2.384610995	-7.05E-08	0.00116	TRUE	TRUE	25.00527401	0.063836003	0.12720605
2755	4	0	10400	3.079739498	3.241854535	2.758581896	-9.12E-07	0.00116	FALSE	FALSE	39.58682954	0.091172102	0.171161254
2756	4	800	10400	3.09538565	3.241890533	2.463774464	-1.20E-07	0.00116	TRUE	FALSE	36.94561986	0.065699828	0.193527153
2757	4	0	11200	2.849974728	3.262378182	2.415687914	-7.01E-08	0.00116	TRUE	TRUE	40.63462665	0.061816859	0.206573927
2758	4	0	800	2.861802872	3.247500337	2.344795026	-8.79E-08	0.00116	TRUE	TRUE	6.366826493	0.030597792	0.065544509
2759	4	800	11200	2.844005068	3.261642877	2.810052115	-1.22E-06	0.00116	FALSE	FALSE	39.72224671	0.065233872	0.207350521
2760	4	0	12000	2.991282216	3.263789244	3.103487967	-4.84E-08	0.00116	FALSE	TRUE	37.46336512	0.07160194	0.184984622
2761	4	800	12000	2.873732107	3.367414138	4.222660393	-0.629193534	0.00116	FALSE	FALSE	34.41432675	0.072999809	0.129380512
2762	4	0	12800	2.992727961	3.247322926	2.501322443	-1.83E-07	0.00116	FALSE	FALSE	26.54208132	0.029199924	0.103442282
2763	4	800	12800				-90.51517241	0.00116		FALSE	20.85946663	0.068495565	0.101733776
2764	4	0	13600	3.053695701	3.245544962	2.403930087	-4.83E-08	0.00116	TRUE	TRUE	12.26140923	0.036655223	0.111518857
2765	4	800	13600	2.844685274	3.262987394	2.29747199	-4.72E-08	0.00116	TRUE	TRUE	11.4379751	0.069738115	0.106393338
2766	4	800	800	2.893513524	3.247710629	2.35031715	-8.06E-08	0.00116	TRUE	TRUE	6.107731871	0.044731798	0.077970009
2767	4	0	1600	2.946502541	3.247521591	2.570192353	-9.58E-08	0.00116	FALSE	TRUE	5.992568934	0.063836003	0.067097697
2768	4	800	1600	2.905641037	3.247805112	2.383428741	-8.94E-08	0.00116	TRUE	TRUE	5.829606399	0.053740285	0.083872121
2769	4	0	2400	2.974421325	3.248145887	2.689021254	-9.96E-08	0.00116	FALSE	TRUE	5.424190425	0.070980665	0.069893434
2770	4	800	2400	2.687403567	3.290140979	2.280129918	-9.44E-08	0.00116	TRUE	TRUE	5.460084097	0.064923234	0.05436156
2771	4	0	3200	2.979706404	3.24809697	2.463009816	-1.01E-07	0.00116	TRUE	FALSE	5.363010324	0.082629571	0.052653054
2772	4	2000	0	4.589076535	3.173211842	2.390303838	-2.54E-08	0.00227	TRUE	TRUE	6.193393028	0.114003957	0.044576479
2773	4	3200	3200	4.623151898	3.173381229	2.251345688	-1.92E-08	0.00227	TRUE	TRUE	5.583329023	0.114469913	0.074863634
2774	4	2000	4000	4.628832593	3.167063159	4.37909035	-0.784447137	0.00227	FALSE	FALSE	5.677343671	0.102976326	0.093657201
2775	4	3200	4000	4.602301019	3.17254637	2.316524681	-2.17E-08	0.00227	TRUE	TRUE	5.805884077	0.135593262	0.102355051
2776	4	2000	4800	4.593785997	3.172569734	2.171852627	-2.36E-08	0.00227	TRUE	TRUE	5.612066146	0.100180589	0.089463595
2777	4	3200	4800	4.705422851	3.172739724	2.24460659	-2.16E-08	0.00227	TRUE	TRUE	5.755336231	0.123789037	0.108257163
2778	4	2000	5600	4.676601058	3.172602354	2.09953941	-2.26E-08	0.00227	TRUE	TRUE	5.578566948	0.096918895	0.085425308
2779	4	3200	5600	4.700689694	3.17147933	2.304077422	-2.10E-08	0.00227	TRUE	TRUE	5.687202474	0.120061388	0.116799694
2780	4	2000	6400	4.743731339	3.171687875	2.05753413	-2.08E-08	0.00227	TRUE	TRUE	5.710150837	0.049546679	0.094899751
2781	4	3200	6400	4.717700658	3.171617067	2.22680424	-2.00E-08	0.00227	TRUE	TRUE	5.625241396	0.063680684	0.123944356
2782	4	2000	7200	4.807839682	3.171038526	2.075092641	-1.92E-08	0.00227	TRUE	TRUE	5.868191857	0.026870142	0.097384851
2783	4	3200	0	4.999756601	3.175368388	2.33666509	-6.11E-06	0.00227	TRUE	FALSE	5.687534808	0.1209933	0.02718078
2784	4	3200	7200	4.68532811	3.171314826	2.085972707	-1.75E-08	0.00227	TRUE	TRUE	5.27240218	0.072999809	0.12223585
2785	4	2000	8000	4.865799656	3.170201508	2.276465649	-1.61E-08	0.00227	TRUE	TRUE	6.160888152	0.014599962	0.069893434
2786	4	3200	8000	4.770721308	3.16927721	2.311764755	-1.64E-08	0.00227	TRUE	TRUE	5.63902082	0.043644567	0.102044414
2787	4	2000	8800	4.907547961	3.168938695	2.394050386	-1.37E-08	0.00227	TRUE	TRUE	9.087847255	0.015065918	0.085114671
2788	4	3200	8800	4.852308686	3.170492699	2.167809508	-1.31E-08	0.00227	TRUE	TRUE	5.598318241	0.036655223	0.079833833
2789	4	2000	9600	4.978296111	3.167080014	2.581869392	-1.20E-08	0.00227	FALSE	TRUE	12.49386727	0.075018952	0.101889095
2790	4	3200	9600	4.936421213	3.17002031	2.134335337	-1.05E-08	0.00227	TRUE	TRUE	6.108153297	0.04566371	0.090395508
2791	4	2000	10400	4.956752004	3.169899662	2.291320019	-1.02E-08	0.00227	TRUE	TRUE	18.02673646	0.078280646	0.14941663
2792	4	3200	10400	5.019286328	3.169727417	2.287286299	-1.03E-08	0.00227	TRUE	TRUE	6.762189023	0.040848829	0.08029979
2793	4	2000	11200	4.981652468	3.167873615	2.850130701	-0.119861454	0.00227	FALSE	FALSE	17.7764156	0.085891264	0.139786868
2794	4	2000	800	4.57692959	3.173657335	2.253012494	-2.33E-08	0.00227	TRUE	TRUE	6.059288882	0.119129475	0.062904091
2795	4	3200	11200	5.068634461	3.170292286	2.216999441	-1.01E-08	0.00227	TRUE	TRUE	7.308529283	0.039916917	0.077193415
2796	4	2000	12000	5.009669053	3.168958862	2.554228949	-2.60E-07	0.00227	FALSE	FALSE	15.65397998	0.063370047	0.13217625
2797	4	3200	12000	5.156247034	3.17055815	1.949122204	-8.48E-09	0.00227	TRUE	TRUE	6.638954451	0.032461617	0.055759428
2798	4	2000	12800	5.249379153	3.169158055	2.341211645	-8.51E-09	0.00227	TRUE	TRUE	10.73253606	0.07532959	0.102355051
2799	4	3200	12800	5.303565536	3.171307695	2.329215591	-7.66E-09	0.00227	TRUE	TRUE	6.301613643	0.063836003	0.034791398
2800	4	2000	13600	5.262181713	3.170775794	2.259712433	-7.31E-09	0.00227	TRUE	TRUE	7.095600717	0.060884947	0.085580627
2801	4	3200	13600	5.288916136	3.171695027	2.123669051	-6.93E-09	0.00227	TRUE	TRUE	5.594474173	0.058865803	0.049080723
2802	4	3200	800	4.582140893	3.174211128	2.292689583	-2.07E-08	0.00227	TRUE	TRUE	5.426116444	0.150037905	0.051721141
2803	4	2000	1600	4.621217401	3.173350682	2.362733231	-2.28E-08	0.00227	TRUE	TRUE	5.522826703	0.065544509	0.072223215
2804	4	3200	1600	4.660993264	3.173996137	2.25883485	-2.05E-08	0.00227	TRUE	TRUE	5.617886723	0.094899751	0.074863634
2805	4	2000	2400	4.653643326	3.173595942	2.327715012	-2.24E-08	0.00227	TRUE	TRUE	5.581422231	0.089929552	0.080610427
2806	4	3200	2400	4.623760423	3.173839768	2.248104491	-2.07E-08	0.00227	TRUE	TRUE	5.199651492	0.115401825	0.071291303
2807	4	2000	3200	4.599930138	3.173108798	2.155609707	-2.55E-08	0.00227	TRUE	TRUE	5.480496866	0.114935869	0.060729628
2808	4	4550	0	6.197698524	3.1360119	2.041480654	-5.09E-09	0.00338	TRUE	TRUE	5.384101993	0.134040074	0.034014805
2809	4	4550	7200	999	999	999	-3.95E-09	0.00338	FALSE	TRUE	4.758858985	0.065855147	0.135748581
2810	4	4550	8000	7.564689972	3.121317597	2.176468347	-3.57E-09	0.00338	TRUE	TRUE	4.95921305	0.058710485	0.116799694
2811	4	4550	8800	7.655363025	3.12251182	2.087811789	-3.44E-09	0.00338	TRUE	TRUE	5.292233714	0.068495565	0.111052901
2812	4	4550	9600	7.754897513	3.123309498	2.022431768	-3.34E-09	0.00338	TRUE	TRUE	5.468325622	0.059021122	0.090706145
2813	4	4550	10400	7.890159448	3.123360802	2.159983595	-3.17E-09	0.00338	TRUE	TRUE	5.653482759	0.060418991	0.088376364
2814	4	4550	11200	7.901118587	3.123752646	2.081285386	-3.17E-09	0.00338	TRUE	TRUE	6.12637468	0.057467935	0.061972178
2815	4	4550	12000	7.289803318	3.136881895	1.986019134	-3.06E-09	0.00338	TRUE	TRUE	6.048388851	0.027025461	0.064923234
2816	4	4550	12800	7.352859773	3.137253974	2.001512153	-2.93E-09	0.00338	TRUE	TRUE	5.732862697	0.031840342	0.038363729
2817	4	4550	13600	7.320901683	3.136698823	2.144652502	-2.86E-09	0.00338	TRUE	TRUE	5.963657546	0.02718078	0.026093549
2818	4	4550	800	6.355815858	3.135973392	2.068846315	-5.14E-09	0.00338	TRUE	TRUE	5.080542547	0.136369856	0.044576479
2819	4	4550	1600	6.386721797	3.135502882	2.085404868	-4.95E-09	0.00338	TRUE	TRUE	4.927782309	0.072067896	0.045819029
2820	4	4550	2400	6.162334101	3.135397026	2.014932172	-4.85E-09	0.00338	TRUE	TRUE	4.890153219	0.093657201	0.050167954
2821	4	4550	3200	6.14560166	3.134619464	2.073607198	-4.02E-09	0.00338	TRUE	TRUE	5.269762317	0.125497544	0.087910408
2822	4	4550	4000	6.321882698	3.133730081	2.139938779	-4.51E-09	0.00338	TRUE	TRUE	5.982850195	0.173646354	0.143980474
2823	4	4550	4800	6.735436667	3.131291319	2.166834647	-4.51E-09	0.00338	TRUE	TRUE	5.976890875	0.166812329	0.131399656
2824	4	4550	5600	6.956769625	3.128055821	2.178754696	-4.42E-09	0.00338	TRUE	TRUE	5.859690503	0.157803842	0.160444261
2825	4	4550	6400	6.989914442	3.127046091	2.085931411	-4.20E-09	0.00338	TRUE	TRUE	5.499530466	0.135437943	0.166967648
2826	4	6400	0	8.960664244	3.095475061	1.946731824	-2.35E-09	0.00449	TRUE	TRUE	4.716109289	0.064767915	0.031529705
2827	4	6400	7200	8.697390344	3.095120265	1.931444231	-2.11E-09	0.00449	TRUE	TRUE	5.137115342	0.093191245	0.105616745
2828	4	6400	8000	8.778982254	3.09493744	1.912137003	-2.39E-09	0.00449	TRUE	TRUE	4.947120559	0.068184928	0.10251037
2829	4	6400	8800	7.761344202	3.128751596	2.008265477	-2.21E-09	0.00449	TRUE	TRUE	5.223207386	0.088376364	0.099403995
2830	4	6400	9600	8.95021951	3.095290254	1.940848168	-2.20E-09	0.00449	TRUE	TRUE	5.520220453	0.06414664	0.080455108
2831	4	6400	10400	999	999	999	-2.22E-09	0.00449	FALSE	TRUE	5.990486081	0.064923234	0.094589114
2832	4	6400	11200	999	999	999	-2.18E-09	0.00449	FALSE	TRUE	10.38725062	0.047372216	0.084338077
2833	4	6400	12000	999	999	999	-2.17E-09	0.00449	FALSE	TRUE	10.60253245	0.03090843	0.084182758
2834	4	6400	12800	999	999	999	-2.20E-09	0.00449	FALSE	TRUE	10.32420435	0.037742454	0.06538919
2835	4	6400	13600	999	999	999	-2.20E-09	0.00449	FALSE	TRUE	10.34121508	0.055293472	0.076416821
2836	4	6400	800	8.960107324	3.0954875	1.977239401	-2.41E-09	0.00449	TRUE	TRUE	4.667396586	0.037742454	0.031685023
2837	4	6400	1600	999	999	999	-2.44E-09	0.00449	FALSE	TRUE	4.589220944	0.04939136	0.04317861
2838	4	6400	2400	10.13807961	3.169972952	2.008802648	-2.42E-09	0.00449	TRUE	TRUE	5.045765032	0.048770085	0.063836003
2839	4	6400	3200	8.845721757	3.095691376	1.97573865	-2.42E-09	0.00449	TRUE	TRUE	5.012392919	0.068340247	0.062127497
2840	4	6400	4000	8.629072339	3.094875534	1.997802852	-2.32E-09	0.00449	TRUE	TRUE	5.919747106	0.148329399	0.106859295
2841	4	6400	4800	8.700907094	3.095040318	1.984283679	-2.32E-09	0.00449	TRUE	TRUE	5.857209736	0.15314428	0.096608258
2842	4	6400	5600				-23.38507795	0.00449		FALSE	5.723509484	0.125342225	0.097384851
2843	4	6400	6400	8.631982152	3.09511513	1.927956826	-3.73E-09	0.00449	TRUE	TRUE	5.603875732	0.127516687	0.124410312
2844	4	8450	0	9.40662861	3.092945666	1.901887238	-1.86E-09	0.0056	TRUE	TRUE	5.054217079	0.091016783	0.07532959
2845	4	8450	7200	9.012777125	3.095137482	1.891639052	-1.94E-09	0.0056	TRUE	TRUE	5.518811363	0.098316764	0.070204071
2846	4	8450	8000	9.04880063	3.095127417	1.907459102	-1.95E-09	0.0056	TRUE	TRUE	5.365020411	0.100491226	0.070514709
2847	4	8450	8800	9.076300364	3.095424829	1.876695168	-1.92E-09	0.0056	TRUE	TRUE	4.885598189	0.107946526	0.063525366
2848	4	8450	9600	9.16917792	3.096183577	1.911161097	-1.99E-09	0.0056	TRUE	TRUE	5.247276261	0.09505507	0.053584966
2849	4	8450	10400	9.088142354	3.09664782	1.877975038	-1.94E-09	0.0056	TRUE	TRUE	4.898213514	0.047993491	0.045819029
2850	4	8450	11200	9.214539522	3.096775962	1.923406343	-1.93E-09	0.0056	TRUE	TRUE	5.788938454	0.081852977	0.065544509
2851	4	8450	12000	9.317420102	3.096944376	1.956162729	-1.94E-09	0.0056	TRUE	TRUE	10.06977982	0.063370047	0.076882777
2852	4	8450	12800	9.227536327	3.096743149	1.670028351	-3.34E-06	0.0056	TRUE	FALSE	10.3085867	0.081076383	0.084027439
2853	4	8450	13600	999	999	999	-1.92E-09	0.0056	FALSE	TRUE	10.31654402	0.101112501	0.092880608
2854	4	8450	800	9.296237891	3.092958349	1.901398716	-1.98E-09	0.0056	TRUE	TRUE	5.00216594	0.103597601	0.088376364
2855	4	8450	1600	8.997304496	3.093875703	1.901026451	-1.97E-09	0.0056	TRUE	TRUE	5.15677019	0.095986983	0.091638058
2856	4	8450	2400	8.984720214	3.094168136	1.850856587	-1.95E-09	0.0056	TRUE	TRUE	5.344239713	0.107791207	0.086823177
2857	4	8450	3200	8.978989123	3.09453285	1.907967019	-1.96E-09	0.0056	TRUE	TRUE	5.276628137	0.068495565	0.091793377
2858	4	8450	4000	8.820647878	3.094510736	1.915564522	-1.96E-09	0.0056	TRUE	TRUE	5.116573095	0.101733776	0.093967839
2859	4	8450	4800	8.828980369	3.09446428	1.973924374	-1.92E-09	0.0056	TRUE	TRUE	5.361717634	0.105927382	0.071135984
2860	4	8450	5600	8.92340489	3.094694066	1.883087081	-1.91E-09	0.0056	TRUE	TRUE	5.44485516	0.105616745	0.075795546
2861	4	8450	6400	8.950298828	3.094643092	1.882421478	-1.92E-09	0.0056	TRUE	TRUE	5.717384974	0.106393338	0.092104014
2862	4	11600	0	999	999	999	-1.53E-09	0.0111	FALSE	TRUE	5.609580059	0.049857316	0.041314785
[truncated: 3,117 more rows]
